# Supplementary material for: Regulators of homologous recombination deficiency identified by machine learning using somatic multi-omics data
Source: Life Sci Alliance. 2025 Nov 19;9(2):e202503531. doi: 10.26508/lsa.202503531 (PMC12631081; doi:10.26508/lsa.202503531)
Supplement: Supplementary file 1 [file LSA-2025-03531_TableS1.xlsx]

## Sheet: Sheet1
Discrete Metrics	Value on test set
Kappa	0.736
F1-score	0.874
Precision	0.867
Recall	0.882
Sensitivity	0.882
Specificity	0.854
Matthews coefficient	0.736
ROC AUC	0.934
Continuous Metrics	Value on test set
R-squared	0.753
Concordance correlation coefficient	0.856
Root mean squared error	0.095
