# Supplementary material for: Regulators of homologous recombination deficiency identified by machine learning using somatic multi-omics data
Source: Life Sci Alliance. 2025 Nov 19;9(2):e202503531. doi: 10.26508/lsa.202503531 (PMC12631081; doi:10.26508/lsa.202503531)
Supplement: Supplementary file 2 [file LSA-2025-03531_TableS2.xlsx]

## Sheet: metrics_tumor2
tumor_type	Test-set size	Positive%	rsq	ccc	rmse	kap	f_meas	precision	recall	sensitivity	specificity	mcc	roc_auc	tumor_desc
BRCA	177	0.486	0.751	0.857	0.092	0.674	0.845	0.782	0.919	0.919	0.758	0.683	0.928	Breast invasive carcinoma
LUSC	101	0.891	0.431	0.553	0.094	0.125	0.942	0.899	0.989	0.989	0.091	0.178	0.845	Lung squamous cell carcinoma
HNSC	99	0.646	0.69	0.795	0.09	0.642	0.877	0.864	0.891	0.891	0.743	0.642	0.952	Head and Neck squamous cell carcinoma
LUAD	94	0.745	0.738	0.834	0.088	0.776	0.943	0.943	0.943	0.943	0.833	0.776	0.959	Lung adenocarcinoma
UCEC	91	0.374	0.812	0.897	0.095	0.787	0.866	0.879	0.853	0.853	0.93	0.788	0.956	Uterine Corpus Endometrial Carcinoma
LGG	83	0.217	0.712	0.802	0.087	0.811	0.848	0.933	0.778	0.778	0.985	0.817	0.968	Brain Lower Grade Glioma
PRAD	82	0.256	0.573	0.75	0.089	0.752	0.818	0.783	0.857	0.857	0.918	0.753	0.901	Prostate adenocarcinoma
STAD	72	0.625	0.795	0.869	0.092	0.817	0.936	0.898	0.978	0.978	0.815	0.823	0.967	Stomach adenocarcinoma
COAD	71	0.648	0.656	0.75	0.092	0.616	0.851	0.902	0.804	0.804	0.84	0.623	0.917	Colon adenocarcinoma
BLCA	65	0.692	0.718	0.813	0.098	0.777	0.935	0.915	0.956	0.956	0.8	0.779	0.944	Bladder Urothelial Carcinoma
LIHC	63	0.556	0.607	0.768	0.075	0.739	0.892	0.846	0.943	0.943	0.786	0.745	0.927	Liver hepatocellular carcinoma
OV	59	0.898	0.386	0.498	0.13	0.264	0.955	0.914	1	1	0.167	0.39	0.865	Ovarian serous cystadenocarcinoma
CESC	57	0.456	0.563	0.715	0.095	0.605	0.766	0.857	0.692	0.692	0.903	0.615	0.883	Cervical squamous cell carcinoma and endocervical adenocarcinoma
KIRC	57	0.298	0.281	0.456	0.138	0.281	0.467	0.538	0.412	0.412	0.85	0.285	0.741	Kidney renal clear cell carcinoma
THCA	45	0.067	0.699	0.809	0.055	0	NA	NA	0	0	1	NA	0.992	Thyroid carcinoma
SARC	41	0.78	0.563	0.691	0.118	0.605	0.903	0.933	0.875	0.875	0.778	0.61	0.906	Sarcoma
ESCA	39	0.872	0.589	0.752	0.084	0.771	0.971	0.971	0.971	0.971	0.8	0.771	0.959	Esophageal carcinoma
KIRP	36	0.194	0.323	0.533	0.115	0.602	0.667	0.8	0.571	0.571	0.966	0.614	0.675	Kidney renal papillary cell carcinoma
PCPG	32	0.219	0.453	0.586	0.104	0.54	0.6	1	0.429	0.429	1	0.608	0.766	Pheochromocytoma and Paraganglioma
PAAD	28	0.286	0.396	0.559	0.103	0.578	0.706	0.667	0.75	0.75	0.85	0.58	0.844	Pancreatic adenocarcinoma
GBM	26	0.423	0.371	0.584	0.089	0.581	0.706	1	0.545	0.545	1	0.64	0.733	Glioblastoma multiforme
TGCT	26	0.615	0.001	0.017	0.092	0.35	0.75	0.75	0.75	0.75	0.6	0.35	0.787	Testicular Germ Cell Tumors
READ	25	0.56	0.8	0.851	0.071	0.754	0.897	0.867	0.929	0.929	0.818	0.757	0.922	Rectum adenocarcinoma
THYM	18	0.167	0.875	0.915	0.057	1	1	1	1	1	1	1	1	Thymoma
ACC	17	0.529	0.675	0.789	0.062	0.271	0.727	0.615	0.889	0.889	0.375	0.311	0.792	Adrenocortical carcinoma
KICH	14	0.357	0.643	0.748	0.102	0.837	0.889	1	0.8	0.8	1	0.849	1	Kidney Chromophobe
LAML	14	0.286	0.644	0.747	0.097	0.811	0.857	1	0.75	0.75	1	0.826	0.925	Acute Myeloid Leukemia
MESO	12	0.167	0.752	0.81	0.066	0.571	0.667	0.5	1	1	0.8	0.632	1	Mesothelioma
UCS	10	0.7	0.718	0.813	0.1	1	1	1	1	1	1	1	1	Uterine Carcinosarcoma
UVM	10	0.3	0.727	0.709	0.096	0	NA	NA	0	0	1	NA	0.952	Uveal Melanoma
SKCM	7	0.571	0.267	0.464	0.094	0.417	0.75	0.75	0.75	0.75	0.667	0.417	0.667	Skin Cutaneous Melanoma
DLBC	5	0	0.936	0.689	0.076	0	NA	0	NA	NA	0.6	NA	NA	Lymphoid Neoplasm Diffuse Large B-cell Lymphoma
CHOL	4	0.5	0.666	0.628	0.079	1	1	1	1	1	1	1	1	Cholangiocarcinoma
