# Supplementary material for: Regulators of homologous recombination deficiency identified by machine learning using somatic multi-omics data
Source: Life Sci Alliance. 2025 Nov 19;9(2):e202503531. doi: 10.26508/lsa.202503531 (PMC12631081; doi:10.26508/lsa.202503531)
Supplement: Supplementary file 3 [file LSA-2025-03531_TableS3.xls]

## Sheet: Table 3 - CorrelationByTumor
tissue	CNV_TMEM105	CNV_NPEPL1	CNV_PMCHL1	CNV_PIEZO1P2	CNV_MARCHF11-AS1	CNV_MYNN	CNV_AL132655.3	CNV_AC009690.3	CNV_TMEM212	CNV_AC078795.3	CNV_RNU6-348P	CNV_TERC	CNV_AC104370.1	CNV_FNDC3B	CNV_TMEM212-IT1	CNV_TNFSF10	CNV_AC007919.1	GEL_DUXAP8	CNV_GHSR	CNV_AC020549.1	CNV_AC034229.1	CNV_AC103705.1	CNV_AC034229.3	GEL_UBE2C	GEL_IRAK1	CNV_PIGN	GEL_AC009237.3	GEL_CDR2L	CNV_YEATS4	CNV_NKD2	CNV_LINC01997	CNV_POU5F1B	GEL_KDELR2	GEL_NAP1L4	GEL_PPP2R2A	GEL_TOLLIP	CNV_RN7SL804P	CNV_RPL7P34	GEL_RTL8A	CNV_ANAPC15P2	CNV_CENPU	CNV_AC078795.2	GEL_ETHE1	CNV_LINC02373	GEL_TNFRSF10B	CNV_PVT1	MET_H3C8	GEL_CENPA	CNV_AC114954.1
GBM	0.6921131616975592	0.7788953147719623	0.6702508580062597	0.7792093204447912	0.7447172814679375	0.7320824265954545	0.7795148394778139	0.7136432650629457	0.7456708002880806	0.7419055068112052	0.7542028506774526	0.7064481614050644	0.7743222317656432	0.732502179085776	0.7419748452753125	0.7326066919524609	0.7442076201544913	0.8952884422730144	0.7298798562489534	0.5082546478422236	0.6857407364440804	0.7565629434372432	0.7104698802892752	0.8495599771897105	0.9460721606584157	0.34373918168565365	0.8346562273630996	0.8403279749703312	0.7325827615708773	0.6994727529163739	0.7368110831146756	0.7885910336191309	0.6469337114498405	-0.7822387990690934	-0.9489234468196599	-0.5223248000246598	0.7228793169407263	-0.7167423318498206	0.791563275434243	0.774105520443754	0.23890321044111223	0.7387125361865826	-0.8576822896598492	0.7283955340569285	-0.9444538631074395	0.7815237574322892	0.7609697455419754	0.6090809611146216	0.7322561021636281
OV	0.7667284823884324	0.7833244067847936	0.8637776549144562	0.7523997569444747	0.6782031041270583	0.47944114314887665	0.7522807993892323	0.8114504346173228	0.6314529615308198	0.6377961720129054	0.6169475269653609	0.5131466857678216	0.6482797102474127	0.36297111462324166	0.613892998689606	0.41312428930860073	0.5524498109146146	0.7331377236832574	0.4456104251519948	0.29269739727541827	0.7317751397859882	0.40864137423073194	0.6678709447823742	0.43724914873578213	0.9285759134487672	-0.49531188862340797	0.7041243160075171	0.7757033495133909	0.650488920344092	0.7690992784099346	0.764872397754878	0.8019898811122188	0.4248303508899032	-0.46600738969789185	-0.5977999951701322	-0.712173682049796	0.6775666162854946	-0.1252309338142622	0.7735117969523534	0.8298724529704131	-0.6870413108370549	0.47903981472142515	-0.8873749931703032	0.6700111823711998	-0.6263191576710377	0.6773713330503572	0.5795044555531407	0.5080888212707383	0.839859626697662
LUAD	0.7401729667278217	0.7794462105157103	0.7061216518463206	0.7748012995733982	0.3884308676013339	0.8033498933384735	0.7799155550491426	0.7622004510592267	0.7780052052054426	0.7734585870106507	0.8420995492817643	0.8063870949694065	0.864395620897798	0.7809185287210791	0.8417075419699505	0.7976366101931076	0.8151385233070173	0.8503483954401944	0.7878505790375749	0.3341717607661408	0.4356193521994508	0.6954088504526053	0.4305349936194547	0.8620147368134845	0.9445781810483956	-0.3738740724670651	0.9014019080126523	0.901452900654689	0.7274554678276746	0.5799169509206219	0.8767953822313709	0.8720005341791427	0.9276079285144135	-0.7457028147158385	-0.7781605104670607	-0.9030677076192642	0.7357353609692309	0.04898872739389275	0.9364220015109702	0.8643855413671108	-0.24820796639121093	0.7723887494641576	-0.9230216099793941	0.7450331197089047	-0.9105111953560006	0.8474388696269262	0.5431573253887642	0.8560529630970923	0.7676402289055458
LUSC	0.8270470834033068	0.8792170814338365	0.6386665688355507	0.8603243984919964	0.5117754909577983	0.5508903573499444	0.8749152219866616	0.8064226864401254	0.5354500487026554	0.6533545852774989	0.7248232580018099	0.6042605451795666	0.8747823824964593	0.4177464507932491	0.7369159631877552	0.4917468745939952	0.5873950728317388	0.8417837267253058	0.5036777123874354	0.2776658269443307	0.5978724048518251	0.7598948545160686	0.5382225425702643	0.4863418727576264	0.9214855666644696	-0.19671391658711163	0.9306190870985865	0.8590278481444353	0.7551966553901795	0.7016869360140892	0.7246945504868231	0.9322198509693954	0.861796823941475	-0.9037830098871849	-0.8930455224998959	-0.9254176828158556	0.7651332819912878	-0.3368472870015155	0.9308149557485268	0.7884617997525681	-0.659156316912947	0.5686155222552982	-0.8402116672782417	0.7977838579269438	-0.9393211729354922	0.8774323120219661	0.6227395087002702	0.5993675034915525	0.7642859330498696
PRAD	0.6657190721527269	0.7476417373478954	0.7040799735211494	0.745558200905954	0.71087192407475	0.7937941623722395	0.7478656468071538	0.6687035498017578	0.7833583992396976	0.8012146675557837	0.802702135052978	0.7878561014606686	0.8627332763437423	0.7786867314643535	0.7957071042841193	0.7842673442668455	0.7818932993538444	0.8931120426345011	0.7908527635424805	0.1657347577780758	0.695759380149013	0.8239986143889655	0.7108686163867081	0.040360155252868755	0.9597992370579984	-0.27126427847911855	0.9394769967982177	0.8985157853785372	0.7507205203558156	0.6005586596022553	0.8064931281692238	0.8620574950323692	0.831997233234962	-0.7632515674568481	-0.776545956728556	-0.2188364242357198	0.7495446149932727	-0.4328421913522995	0.9533851834141595	0.7811040501657909	0.4576733982069398	0.7945632973923559	-0.39069791231757606	0.7545857151500015	-0.5479818435504994	0.8649351241961213	0.21008174208658806	0.41337967704766276	0.6825593838312545
UCEC	0.7914218663088238	0.7960891640945128	0.782424317633834	0.7955999252732596	0.7598122905276041	0.8272818199226412	0.7922536792450803	0.5885574328649495	0.8239266392164103	0.8457373434250806	0.8450270557837103	0.8336118189375928	0.89355016445869	0.8105727135843678	0.8302678561717061	0.8071623754666888	0.8213100535015025	0.8365634754576985	0.8178296727098965	0.4594193371057381	0.7848927782104232	0.8320026539141498	0.7693383473904288	0.7997077433216601	0.8123246882877396	0.2158986304675005	0.8413738441133184	0.8662627518651982	0.7740690792499957	0.7689986183531511	0.876308414936264	0.8871442527872458	0.6858566377370621	-0.9106295149638803	-0.33611590451538687	-0.8546701855893349	0.7779495751108347	0.3059307409750219	0.8347768529327175	0.8665336779609085	0.13271188255157912	0.8162786736935992	-0.6878005041533438	0.7807395131357031	-0.9371491651017612	0.8913082996288463	0.8256792535823648	0.7371525486812499	0.7983822514641103
BLCA	0.7297872895837443	0.716670561418585	0.809437956712043	0.6653754548353699	0.6630240900361413	0.6987243545555084	0.7095817154397146	0.7658335694770242	0.7262593845470302	0.7083083860463513	0.8049186111702048	0.7053017912667635	0.8347396264747814	0.6196543103809525	0.7878585000266723	0.6710871260625679	0.7214036114330956	0.8678324039042223	0.6848338267740905	0.4447850239953556	0.6784847629382352	0.6570854331822568	0.6487014022234857	0.4651289623354413	0.9185265282583622	-0.14136942820056062	0.8663562670362136	0.8794923040209999	0.7175068793866604	0.6971717559452691	0.8820670459728756	0.892021469796456	0.8622807540866246	-0.8842098198305692	-0.5858807620411248	-0.8754713041403175	0.7520199381213268	0.07714326920217532	0.8480024261225788	0.8615549111353389	-0.0895368654941735	0.6836630406422388	-0.5260146959392277	0.7091070357913662	-0.9183828500974427	0.8678489719175007	0.8044013244242931	0.6202969017221494	0.8676464551544723
TGCT	0.7142819609661477	0.5147352796300368	0.7408790605623925	0.5980534726704717	0.7207201077207694	0.5099024636753926	0.6379073160683858	0.5231265628167825	0.5355779634435299	0.6315554412314669	0.516532605750989	0.5677107635481597	0.7419538795986625	0.4394438710853085	0.5174090348466005	0.416310780108367	0.5237450597646787	0.34332961856023986	0.42707825102569624	-0.32199754633107147	0.7433950471603783	0.1762419614607777	0.732852787919297	-0.06778694278694279	0.5609863109863109	0.14671037726699523	0.4428054642110168	0.8114338364338364	-0.17259058741126782	0.5700471790559358	0.8389625642594544	0.7830847046446404	0.7490522990522991	-0.8705598455598456	-0.9020621270621271	-0.8226833976833976	0.03484491841265708	0.4164112521125656	0.7776851526851526	0.7584660669135573	-0.05672370717379605	0.522435581183969	-0.6518164268164268	0.10639031984280474	-0.8718234468234468	0.8676656259286161	0.8324675324675325	0.18753071253071252	0.7233154342574906
ESCA	0.7785372482441107	0.7270824118193827	0.8009084789450693	0.6943091234698856	0.7004785342027495	0.5128816093475334	0.7517360316278582	0.8031943185898487	0.5015402145932603	0.5945481775062276	0.6311447129007861	0.520363884263555	0.7448829769651085	0.3506897232612425	0.7155258602807202	0.4009187674142958	0.6396415643926643	0.8571902392797917	0.5758388125261941	0.3157669067106954	0.7596722639058249	0.6241988750018658	0.700506872225038	0.44745445703811776	0.9122532699908977	-0.5402335069705576	0.9153106647215054	0.9148468185388846	0.6680977647801976	0.8312165417837352	0.7681166598792347	0.8711621559912058	0.849225052681455	-0.562632950535543	-0.9262634197433884	-0.9120188531029068	0.6572456385382208	0.14703178337828643	0.9374904924001547	0.8564074313923398	-0.35053713865775826	0.5134398966391404	-0.8261773837579024	0.7217556438054854	-0.9253457025648699	0.768087772496105	0.634623873115625	0.6172171722839438	0.867486849095616
PAAD	0.607738519078704	0.8134742361327347	0.7788004193890752	0.7919385181180256	0.7483502782428594	0.7459814580339841	0.8187909478294793	0.6759604646463204	0.7439476242253545	0.7782355088730818	0.7534789464151151	0.7623237447571445	0.9033777313430331	0.7382720732049868	0.7223985479702438	0.7548663033312051	0.7224165655925308	0.9137062096388883	0.7291731739501115	0.56980198086756	0.7317526141946916	0.8654626343544086	0.7531479931188415	0.8507159040118366	0.9663856480125763	-0.7479854038569568	0.9609604981273984	0.7211904505032134	0.6140825981272164	0.5754223154734551	0.7572083977667267	0.90534618589623	0.9507112803045481	-0.6166792534253963	-0.45065733705284894	-0.9004053450056254	0.6710703002620949	-0.012406570304229248	0.9605906015443181	0.7450042228280114	-0.08751657346584572	0.7610936801650786	-0.4639890264013685	0.6936351982310461	-0.9292726908435182	0.9100448712146355	0.7237026647966338	0.7222384908219408	0.7521995063948848
CESC	0.8359282373353494	0.840758523518386	0.8431846993358663	0.824944650336938	0.7207135936234349	0.4557461226169786	0.8638837618160118	0.7963818231938214	0.49633431053392735	0.5862680208825682	0.662627979890475	0.5741469465057785	0.9056162938078298	0.42291270469805986	0.5703218830800878	0.45087877962870626	0.5429027329145859	0.7694690971306973	0.4246377723324779	-0.4158570894516318	0.7658901116841949	0.776608926512298	0.7868874107251077	0.12417579925686685	0.8892932460405646	0.16009069516425747	0.8080537077993104	0.9005860191193192	0.7991943113567846	0.8045161863335961	0.7749809807198395	0.9297601366104223	0.6829030784630685	-0.8062126449255409	-0.8745546139869566	-0.9143913208268409	0.7999888380865762	0.17059329331815673	0.9293952243815052	0.8398376742009102	-0.2949320075510579	0.6406988396336117	-0.7054808499058935	0.8124312809521457	-0.9405908135267077	0.9058159840862712	0.613358255613182	0.28680598523452105	0.8860272920654593
LIHC	0.8658287365848959	0.821076213582133	0.845884398786071	0.8200099958912582	0.7227445845719975	0.8057999582521415	0.8248588289228516	0.7784631490391181	0.8082925435013162	0.808767504570538	0.8164848244847566	0.815318028117992	0.8159711687816965	0.7984124351813574	0.8256433184036449	0.7988827551870239	0.8148875285837046	0.6189471435139852	0.8183025456495115	0.4092263941140507	0.7451757449817804	0.7113786583136694	0.7401050106919931	0.4132469665425755	0.8129635508945853	0.23161860796504288	0.43815755133576595	0.2125197936223132	0.7971709295796608	0.7499529592213768	0.8674838982901697	0.8681157259506052	0.8550160619126135	-0.25927106214664375	0.34319004659662855	-0.43041965800586485	0.8094330456720901	0.16801555670081125	0.46105301967370926	0.8417498134742305	-0.42204619711966945	0.8252328061638177	-0.8857784650888098	0.822168395038807	-0.7726274967654276	0.7985567516318524	0.37887952370710987	0.6139871118918175	0.8563720193989018
KIRP	0.7930322905729781	0.8074817611666697	0.6544548899206698	0.8048117220695942	0.6103291647199315	0.7948180409988009	0.8187824953836249	0.45938985124125187	0.790361230427783	0.8128669974559989	0.7911188526557373	0.8074581201415578	0.6409501150757354	0.7965099454108368	0.7977833198596991	0.7927562177524587	0.7984686182129973	0.5624558560811506	0.7929009868834673	0.21620282833325138	0.5858294702263194	0.6339755509774676	0.597203057786682	0.226655143677274	0.8586376122719837	-0.1969706269940424	0.7795940203915759	0.9054209492062513	0.7793576373576298	0.5544372215626181	0.8385965122742118	0.6451578045682919	0.3828348611582662	-0.8146444849120859	0.257524409189584	-0.828700474294474	0.7835467381019626	0.3309336826505488	0.8747471629782813	0.8235365474237007	0.05791602811001637	0.8191129346967871	-0.84748088932786	0.799322053258633	-0.911491095404179	0.6647795215622	0.7288208483800941	0.24277909812031237	0.603710082906269
SARC	0.7878256740834588	0.7782387665816464	0.8483363900574808	0.759067287762692	0.7167089409114514	0.7958884047250043	0.7805528713939207	0.73080183103895	0.7888703576549779	0.8016066913993318	0.8159942605951599	0.7947313156426289	0.8809723460533154	0.8086685457999649	0.8082066679652847	0.8040168097896246	0.7906972244783729	0.7916322338448006	0.8122860347129328	0.07562155467343377	0.7262333091545612	0.75529896646665	0.7214739531526928	0.7411127361924563	0.8876061677302569	0.19993024207539134	0.8860090679600439	0.9278288986102275	0.7855948152895875	0.7186321154891588	0.83934142829518	0.862420981770457	0.8591338680798316	-0.8999573689422907	-0.6696840710692525	-0.9073292626138741	0.78489794773033	-0.4010158177542634	0.7697529366240138	0.8136379341768962	-0.17589453410936395	0.7975869611288785	-0.751611781912626	0.7989263331953826	-0.8764171547376223	0.8744090042044869	0.7163736054725162	0.6681257419443698	0.8337354178857831
BRCA	0.8298193031178309	0.7481243671384709	0.8472266425995625	0.7229957302282956	0.783062137867101	0.8253701647568293	0.7548820338549179	0.7986028759105249	0.8292498707283634	0.8350188245044184	0.8488877105665352	0.8328045598033109	0.8389401500034668	0.8092922601851472	0.8449657279298161	0.811083232116185	0.8357875640960276	0.9115520455064691	0.8235762341360093	-0.31565969766443347	0.772289089201528	0.724878761155296	0.7714041931691697	0.8290227709675291	0.8929779992927268	0.049047700415021885	0.911267778448675	0.9405162283394047	0.7798484549866669	0.786301165207916	0.893788152685926	0.8777423491407199	0.938847438429744	-0.878251009523135	-0.8777937803478937	-0.9252869107475801	0.7933521902626833	0.04643046947155155	0.9381043605366683	0.8750286323277395	-0.20098954832804394	0.8283163641432834	-0.7700354763425613	0.7981514585783623	-0.7569341287295818	0.8483663083089591	0.8028661155962865	0.8231256259764288	0.8751569479643835
THYM	0.6788833924136198	0.6820449699065412	0.6806860531678689	0.6828343738068959	0.6552239710300131	0.4756749784821615	0.6824396718567186	0.6557853454179542	0.4595386480495921	0.4733169473874307	0.4612031405870491	0.4646245974695996	0.61549214331987	0.48584687732217663	0.4921349602414587	0.4778480659616193	0.46272892541305133	0.8396445659603554	0.4727158806377935	0.19909738349422784	0.6580207651538971	0.6392238791375273	0.6558685284015832	0.6612440191387561	0.8665071770334929	0.29814959178075534	0.8207108680792892	0.05379357484620642	0.44351982588100153	0.43859174023276637	0.4684159415826961	0.650596488833617	0.38673957621326044	-0.45283663704716337	-0.6710184552289816	-0.9475734791524265	0.4024363345920606	0.3061345251556081	0.8829118250170881	0.49060917541545646	0.30162123434252597	0.4985617508721955	-0.7995898838004101	0.4049505586683369	-0.8878332194121668	0.6671931021705932	0.37142857142857144	0.7561175666438824	0.7184531471107465
MESO	0.855280716853912	0.7890642995809481	0.8601878408660776	0.8005682545826368	0.7804884485424853	0.7677356254631355	0.8039391809319689	0.7731092113121898	0.7977403841394015	0.7898053112092481	0.7787951807836853	0.802674987440588	0.8902393472448775	0.7841894020205058	0.7640370482923975	0.7781384145563628	0.7611796504384567	0.7912865303463745	0.7785483377845077	0.09064906448039264	0.7905361733466427	0.8178398328611333	0.7730879649265798	0.7938186813186813	0.5882326007326006	0.270226999148321	0.6206043956043955	0.8694139194139194	0.7848683273657782	0.8278575611999234	0.7883926327571359	0.8739097665554706	0.9057692307692308	-0.8337912087912087	-0.8722069597069596	-0.7501831501831501	0.7922906343202278	-4.96621e+11	0.963095238095238	0.7819793214086331	-0.41176130218948315	0.7710434940527168	-0.8402930402930402	0.7828908514253591	-0.9201465201465201	0.8898109477514826	0.6277014652014652	0.7626373626373627	0.8854218170621724
COAD	0.8280861745887368	0.525442970183114	0.8345311739745976	0.5018854693589194	0.8125543471727174	0.8140141125632435	0.557121547466241	0.6731064563603835	0.8222344607525305	0.8280048938305451	0.830827758230059	0.8401874582826017	0.8977664887714873	0.7935794291821293	0.8271436825548765	0.8020591632075117	0.8258065073968603	0.6724508752177081	0.7935149998314808	0.747026673763568	0.8047230508414585	0.7616232419820123	0.8038617652281849	0.5133340049056915	0.8294031087373653	-0.666321943035898	0.5691977723988427	0.6606527201331449	0.7792275944016864	0.7991940932870701	0.8692551835084756	0.896102993890198	0.9439826715052009	-0.880257363236619	-0.8610153692065438	-0.927732387733747	0.7863444398912167	0.3435257467174582	0.6502918688814416	0.8556648934234189	0.0496306574958191	0.8189988318320877	-0.11501624546387415	0.8055823390065332	-0.9093488174140962	0.9079632933428072	0.6167265860233582	0.22906224559979527	0.8638310370091772
STAD	0.8156276556575573	0.6153812207391756	0.8429816237191019	0.5853978667736714	0.7889012822124976	0.8171555512231776	0.6495665264713341	0.772198711993948	0.7971984012642498	0.8354282612675065	0.8264065597856741	0.8159097226722011	0.8796833224752945	0.7805571419746934	0.8367219479295122	0.7807023197693084	0.8268560338898808	0.8936241930219904	0.8002307167174175	0.19393399296982436	0.7963017483756241	0.7582446822275218	0.79977433710744406	0.77026707234618	0.9072420753291176	-0.4721506845999576	0.9161473661027623	0.8001943881000677	0.7861212069211149	0.781332971898707	0.8985284998058766	0.90164879799291	0.9157459332617429	-0.21396290890642058	-0.7015441673626854	-0.816776391139736	0.7897539445611025	0.1751283789903972	0.8832856063317822	0.8938094303048476	-0.48290098375310486	0.7887651652090987	-0.6933624666905301	0.7922747346001017	-0.9070879568866087	0.8985074426283804	0.8144667501889193	0.6033553076402975	0.8611977031121274
CHOL	0.8330067019707916	0.8073654521325772	0.8703240270740543	0.8093940085449707	0.8207914840720242	0.80470988880167	0.8149725386790525	0.8180248747015729	0.7389770204686031	0.7653926586191391	0.7894363595241582	0.7840166097582327	0.9108678643077796	0.7625473327506664	0.7531056354041585	0.7656513246071821	0.7568566810137212	0.8055617352614015	0.7387500618507135	-0.05776712868787001	0.8099656299981732	0.8818791710986156	0.8107202563615257	0.739265850945495	0.8451612903225807	-0.1716771097090634	0.9007786429365963	0.6863181312569522	0.8083312126342715	0.6971875772585477	0.7667335057364945	0.9180551436158367	0.7753058954393771	-0.8197997775305895	-0.34505005561735264	-0.8006674082313682	0.7514246952648188	0.18082612425537736	0.9341490545050056	0.788931263531049	-0.7354149098779438	0.7925525873636506	-0.8852057842046718	0.7726353062843422	-0.8994438264738599	0.9269194547624406	0.3699666295884316	0.7610678531701891	0.840253581049983
KIRC	0.7013526192812642	0.7811032559909766	0.8011785210074984	0.7772261313507514	0.770465599620557	0.6864931948495457	0.7809227410923223	0.6765095251790891	0.6421759644233722	0.7357486518478394	0.6750270664009651	0.6854120716752953	0.7190074645662826	0.648839195623678	0.6510636220095907	0.6470286687238131	0.6724149744472905	0.8491720165714371	0.6755151503494491	0.5534808762419184	0.7768052693230812	0.7097588122239866	0.7765413230664802	0.12278500996717141	0.6640790986726637	0.13532569366451422	0.6328736469712765	0.568231159482479	0.7783145538226746	0.7577961922330526	0.6662771870998819	0.7433534371518756	0.534657431268057	-0.5814454810997112	-0.396183469172061	-0.8102525347442323	0.780303320378134	0.2019485463940839	0.9583093104667497	0.713333574828556	0.2056132342888784	0.6600995841638861	-0.8259802125904243	0.7857145599283619	-0.8656274985108479	0.7458305824563661	0.8138623354367278	0.19088785944470518	0.7953478345979166
THCA	0.4710147527886294	0.42509221087379934	0.47402118461226195	0.42509221087379934	0.48470010153445364	0.3513792936095538	0.4251119227050195	0.2774206747085404	0.35131561679172	0.3513368423976646	0.3513368423976646	0.35144297042738754	0.3513422028280291	0.35131561679172	0.35144297042738754	0.3513368423976646	0.3513580680036092	0.6187483915246749	0.3513368423976646	0.20110566171185562	0.4898139349044247	0.3664163133241926	0.4661474205326815	-0.27338185174997315	0.22866533948127873	0.20951089952902316	0.9500715421638235	0.3799551492151112	0.45589086753929203	0.5225688081255327	0.2940687332048773	0.35996966740074254	0.7799495545226095	-0.9372890917482946	-0.8654289963587875	-0.8452931596927379	0.45598261946819535	0.1509611528722918	0.9790217680160752	0.3514217448214429	0.32915077623803535	0.35131561679172	-0.6608385511611317	0.45616816225775525	-0.9642331308365463	0.40594479193761895	0.37182606101012167	0.029361933454789442	0.5117223715531412
HNSC	0.8027581571055834	0.8558039679308672	0.8737269628385719	0.8422803983627213	0.7362681997803525	0.644179548073436	0.8559888883672486	0.7707542452622264	0.6644728329941327	0.7100204702329129	0.7815396244734418	0.6386233743363056	0.843141843454103	0.45469048620552144	0.8105286682332447	0.45024753832994896	0.6896775809087673	0.8757805525699387	0.6167035833086424	-0.2613903963892895	0.806249576427948	0.6192937744947676	0.7873312311642096	0.5673198747170123	0.8885660364614829	-0.49361763922373325	0.6893891282843345	0.7530805016429384	0.7831561397016017	0.8337854035250631	0.8606293693334618	0.8605287996764589	0.6787394193032585	-0.8751614701310771	-0.8787318050846031	-0.6585191570654686	0.7949099322320053	0.21081754329148095	0.935443315114439	0.8771753195636308	-0.3514655102317093	0.7139569551522293	-0.5424107552229809	0.8011932270257068	-0.9311654396433409	0.8207416528264225	0.44643871483625447	0.36707960735672773	0.8695219784476284
LAML	0.4794729703259728	0.4984447862792268	0.4984447862792268	0.4984447862792268	0.4984447862792268	0.4984447862792268	0.4984447862792268	0.4984447862792268	0.4984447862792268	0.4984447862792268	0.4984447862792268	0.4984447862792268	0.7324070600680286	0.4984447862792268	0.4984447862792268	0.4984447862792268	0.4984447862792268	0.1721411202955011	0.4984447862792268	0.4984447862792268	0.4984447862792268	0.7092784160658803	0.4984447862792268	0.7323546019198192	0.8057594579333709	0.15904855449750882	0.47826086956521735	-0.1281761716544325	0.4984447862792268	0.4984447862792268	0.4984447862792268	0.7092784160658803	0.2546583850931676	-0.9107848673066063	-0.9390175042348954	-0.7368718238283455	0.4984447862792268	0.2846257313599871	0.2783738001129305	0.4984447862792268	0.4984447862792268	0.4984447862792268	-0.6182947487295313	0.4984447862792268	-0.966120835686053	0.7324070600680286	0.029926595143986445	0.6883116883116883	0.4984447862792268
READ	0.8428266301991406	0.04476159389820292	0.867450941339065	-0.029750947224258542	0.7802191620141599	0.7799937128025174	0.22225669768637454	0.7290198145662583	0.7883192638489239	0.7836043870968499	0.7991445124837145	0.8039068089732375	0.8055394057398728	0.7562488487327159	0.7714581600616938	0.8309834790566281	0.7663977966510628	0.7221659047874069	0.7502208919327398	0.34880572400679843	0.7771812305437765	0.576946331184108	0.8168631994536767	0.012642732819463303	0.6701668483700883	-0.8463003713250609	0.668972642093276	0.467385829683326	0.7658971428270076	0.8278797575643252	0.8781702091310951	0.8599414940619426	0.9413448603433874	-0.8881854522502532	-0.6964851545116639	-0.9285937430267326	0.7506829737135362	0.2190307989297686	0.8033522687425485	0.8339167285302603	-0.060662319242845396	0.7722304243572922	-0.21346007943946085	0.7751498415939759	-0.8911819648196672	0.855483138438048	0.4276278458899961	0.17144514788108306	0.9096583091662878
SKCM	0.8342785235474358	0.7708456445276202	0.7971804595463758	0.7789226683218212	0.7734647839940314	0.8023655670258822	0.7827698822869539	0.8218166427161747	0.7632370442488227	0.8003363737521494	0.7980128366794125	0.814788739179513	0.8847891534866983	0.7828794666359108	0.794977675870175	0.8018205431793416	0.8024506929269845	0.8944049804453668	0.782195879609891	-0.3546942408267406	0.7349409113962413	0.7537910037044128	0.7441997748576031	0.8403304333945248	0.8958815547928806	0.5408829869972058	0.944369063772049	0.24191874850347195	0.8056299549039448	0.756002951814762	0.8410363346619398	0.9133006340754017	0.8521430281746348	-0.9196264665974938	-0.4819219410966558	-0.7019315188762073	0.8193938174567265	-0.5481411078086587	0.8961609066964643	0.7961743967298849	-0.01960297655266821	0.7802924535260554	-0.7395243036156118	0.8121566897273605	-0.956181658552159	0.9024949353028306	0.41874850347194514	0.5678825125708357	0.8160756546080692
LGG	0.7881338950529635	0.7972802334970215	0.7394136955150796	0.7981935043449028	0.7406871090889748	0.7613395340342973	0.7976204784752561	0.7664478148374662	0.7698355671844922	0.7630505868028995	0.7586163631691382	0.7628683080768586	0.8469158292585663	0.7687553169765258	0.7688291354945996	0.7670999753714137	0.760109341353877	0.6930104201273516	0.768498197316331	0.776106522139559	0.7281194233801779	0.8120801288404245	0.7577149624419336	0.1525132393990603	0.8824092083027772	0.45952135364135166	0.7202116874073505	0.7705275179496397	0.7223496683637445	0.6800949250868428	0.7829562214651689	0.845038957759214	0.11303166537678544	-0.8387650377447272	-0.6834221757156426	-0.15260541518233706	0.7247249530028848	0.027103304377201293	0.9589881533828225	0.7746981685001224	-0.05684699686963837	0.7685877173762241	-0.5224515918898647	0.7402538546040639	-0.6273715698579392	0.8482615515558795	0.6437840767783695	0.37175125019457095	0.7724174983918495
DLBC	0.8296316975697677	0.7439277099729845	0.8522543823197934	0.7262245122211155	0.7609603820088687	0.7610522362426322	0.7510089890737321	0.6758464864382302	0.7449064800253344	0.7691251143512813	0.8898513369760768	0.77462934942536	0.8940817068222138	0.7291276728129752	0.7493098680845975	0.7944445956920437	0.8116911989241575	0.829059829059829	0.7603183382327551	0.6927216236434718	0.7751699616237763	0.7874015596727817	0.7688130444276333	0.3059829059829059	0.9548717948717947	0.515508423931909	0.8126495726495725	-0.31487179487179484	0.72740628544278	0.802784364548719	0.9133360732921465	0.8993168151013903	0.06256410256410255	-0.7080341880341879	-0.33538461538461534	-0.7176068376068374	0.7441582213920763	0.17583448713691818	0.29299145299145296	0.9100335322476992	-0.4029512902905018	0.8502208444427093	-0.8454700854700854	0.7553261786916072	-0.8782905982905982	0.8796694361797229	0.7463247863247862	0.32717948717948714	0.7947535817052073
KICH	0.28959494446451056	0.7824747514101945	0.6861419486842686	0.7730295061400076	0.7036651882336391	0.601373001411317	0.7625631532730437	0.8153611316455249	0.6333145634530702	0.6704418022338993	0.6343627321556494	0.6496439285037767	0.8142804320498271	0.6514644320398352	0.6242672125465979	0.6334248970007101	0.575058450299199	0.08054663115174462	0.6501404294681562	0.5735234389436807	0.6839625198304088	0.7803645681458992	0.6971117247571038	0.09194570135746605	0.6521266968325791	0.4232705968024521	0.8157198128742236	0.4047963800904977	0.7946660265826047	0.6058348415626554	0.6257567154397367	0.7608841750346593	-0.06769230769230769	-0.869049773755656	0.38081447963800896	-0.6650678733031673	0.8106509806086738	-0.7788556107566016	0.8187330316742081	0.6910306587936554	0.7630198185648737	0.6089308494246507	-0.4180090497737556	0.8170653252178607	-0.9020814479638009	0.798845966738614	0.2770135746606334	-0.03221719457013574	0.7051141186119522
UCS	0.774406377750026	0.6249209755451113	0.6573336846695071	0.5589658190201808	0.47606957101268405	0.8065012225386026	0.5775621977396161	0.8010701718697464	0.7956095715871702	0.8681493972756672	0.8667591234867215	0.6559998080995338	0.7487041597020541	0.5187768798528355	0.8672405572718533	0.6309399267016759	0.7727363848678451	0.7985576533506199	0.6609322255241374	0.21266203831901995	0.47078881743067463	0.6244477466952421	0.5062435965809138	0.11206547281419658	0.9243173162628637	-0.18916882015550524	0.856413580747103	0.9403613969694514	0.709331303077866	0.5459467314976176	0.9055195110972262	0.9032355601697525	0.9557572319909245	-0.7507495340734138	-0.7828376954865894	-0.7857548010696054	0.7079782629193959	-0.18083060607434095	0.6570780325743457	0.8534550520124319	-0.08193735491242139	0.7171488073326547	-0.9207519649947329	0.7542020435999015	-0.9359857385949275	0.8841363431079763	0.8299975690786808	0.37962887934527184	0.8574906566900573
ACC	0.7754054981074818	0.6028266836675238	0.4001130462857641	0.5978258589915489	0.4491855490728109	0.8196415938857653	0.6021295990157213	0.8445563325578807	0.8089648384878432	0.8302879070308065	0.873347956339682	0.7753753444932261	0.8772138137500082	0.8306614618780008	0.8379465904734241	0.804388104291993	0.7847764748142857	0.8682057276446525	0.8392532233634726	0.3805579418698338	0.537265443292245	0.7207263052001978	0.5544205962259813	0.7223261250730568	0.789012273524255	-0.0025657126263560442	0.24816259737595556	0.6822326125073058	0.26245961470680074	0.29358165480420184	0.8677056508914479	0.8759948263416357	0.6198714202220924	-0.7362361192285214	-0.1811221507890123	-0.9218585622443017	0.29774727632590536	0.41989416025723436	0.9134424313267097	0.8738693058701559	0.014654812367117083	0.8213848498393392	-0.32191700759789604	0.29738096841982464	-0.9172998246639394	0.8664562498711215	0.6193454120397429	0.617533606078317	0.5027998859788011
PCPG	0.6896126001666248	0.6748247644150394	0.7190788716356493	0.6876426763031083	0.7075460964838388	0.382085859361856	0.6733334838075632	0.703137931967565	0.47237961382372406	0.382283687371352	0.3698710320521254	0.3845734413536034	0.5523200364731924	0.46393614601417216	0.4411901340287193	0.3972975705601215	0.25731531286208187	0.7441678087274131	0.5302758749006864	-0.20127159075743978	0.7089581475610943	0.6379981060226808	0.7270456240621528	-0.030961442355745203	0.46134624995194706	0.6334636994311508	0.21475581252941306	0.7725291200553569	0.7465529665358487	0.7101832473452881	0.33060427672046555	0.5976640008489239	0.2797908737938723	-0.7438357744204821	0.32236958443854996	-0.8518048667973706	0.7549566204243234	0.6528364443729417	0.9539076615538384	0.46796847012262216	0.366901029571666	0.46845251737989957	-0.6537859027919332	0.7527630564176775	0.026732787452427634	0.6541685299570209	0.2099642486449083	0.31608102887274175	0.7649217153678016
UVM	0.6945794440703218	0.6817592660185232	0.5476031956721626	0.6821985438961125	0.5464558867086702	0.4317722265576163	0.6826378217737018	0.577560905695126	0.420451716269742	0.22629643178474274	0.527882790031805	0.23852713385455668	0.7309944956099802	0.399687966244244	0.18505336666560288	0.45941930193403285	0.32115548155876456	0.07116481894188117	0.3658402093533637	0.5082304049417405	0.5458137528817504	0.31983251418734354	0.54677695362213	-0.030545692629246304	0.5304575558409509	0.5466171474069318	0.6267029286595655	-0.06494422200397874	0.5474182418217349	0.4839990812878425	0.5315520006527492	0.7224868123546162	0.11953866686812219	-0.6417617284883282	0.44942207448817706	-0.5318173805746518	0.5474182418217349	0.5423069375372689	0.9637883709803329	0.5600523808247342	0.23733790444300915	0.48800501258557466	-0.8454332552693208	0.5467757321482353	-0.37785500239228426	0.7579525762866155	0.5784039686736673	0.24610309486036616	0.5487033551028891
[truncated: 206 more columns]

## Sheet: Legend
In our setting, the sign of the correlation value (Tables 1 and 2) indicates the direction of association. For example, if Gene A shows a strong positive correlation, samples with elevated Gene A expression tend to exhibit higher mutational signature
CNV	copy number variation
GEL	gene expression level (fpkm)
MET	methylation level
MUT	mutation
