# Supplementary material for: Regulators of homologous recombination deficiency identified by machine learning using somatic multi-omics data
Source: Life Sci Alliance. 2025 Nov 19;9(2):e202503531. doi: 10.26508/lsa.202503531 (PMC12631081; doi:10.26508/lsa.202503531)
Supplement: Supplementary file 4 [file LSA-2025-03531_TableS4.xls]

## Sheet: Table 4 - ImportanceRank
GeneID	GeneName	chromosome_name	start_position	end_position	strand	layer	shap_importance	shap_correlation	importance_rank
ENSG00000185332	TMEM105	17	81311270	81330674	-1	CNV	0.0102929	0.830104	1
ENSG00000141510	TP53	17	7661779	7687538	-1	MUT	0.00944313	0.829175	2
ENSG00000215440	NPEPL1	20	58689131	58719238	1	CNV	0.00795623	0.812207	3
ENSG00000168967	PMCHL1	5	22142352	22152356	1	CNV	0.0078195	0.853909	4
ENSG00000237121	PIEZO1P2	20	58740532	58783821	-1	CNV	0.00702086	0.802032	5
ENSG00000250981	MARCHF11-AS1	5	16129178	16141602	1	CNV	0.00697145	0.798241	6
ENSG00000085274	MYNN	3	169773396	169789716	1	CNV	0.00687785	0.825555	7
ENSG00000270279	AL132655.3	20	58754351	58756838	1	CNV	0.00609395	0.819088	8
ENSG00000273025	AC009690.3	15	72266746	72319946	-1	CNV	0.00463852	0.757817	9
ENSG00000186329	TMEM212	3	171843349	171938715	1	CNV	0.00446401	0.827615	10
ENSG00000270135	AC078795.3	3	169793495	169793966	1	CNV	0.00431506	0.838373	11
ENSG00000207114	RNU6-348P	3	171504245	171504351	-1	CNV	0.00426827	0.850437	12
ENSG00000270141	TERC	3	169764520	169765060	-1	CNV	0.0039919	0.831297	13
ENSG00000286266	AC104370.1	8	127578473	127636867	1	CNV	0.00398415	0.889129	14
ENSG00000075420	FNDC3B	3	172039578	172401669	1	CNV	0.0039028	0.803327	15
ENSG00000235943	TMEM212-IT1	3	171894436	171895240	1	CNV	0.00297432	0.849616	16
ENSG00000121858	TNFSF10	3	172505508	172523475	-1	CNV	0.00293234	0.806831	17
ENSG00000224611	AC007919.1	3	172522228	172522444	1	CNV	0.00281427	0.835784	18
ENSG00000206195	DUXAP8	22	15784959	15829984	1	GEL	0.00278359	0.865058	19
ENSG00000121853	GHSR	3	172443291	172448456	-1	CNV	0.00275962	0.82199	20
ENSG00000238724	AC020549.1	11	114527129	114527232	1	CNV	0.00270225	0.188106	21
ENSG00000249807	AC034229.1	5	10137138	10138365	1	CNV	0.00267808	0.806899	22
ENSG00000278275	AC103705.1	8	128009551	128011938	-1	CNV	0.00252868	0.798926	23
ENSG00000271998	AC034229.3	5	10195187	10197622	-1	CNV	0.0024161	0.805598	24
ENSG00000175063	UBE2C	20	45812576	45816957	1	GEL	0.00238445	0.799725	25
ENSG00000184216	IRAK1	X	154010506	154019902	-1	GEL	0.00235996	0.919159	26
ENSG00000197563	PIGN	18	61905255	62187118	-1	CNV	0.00227764	-0.120258	27
ENSG00000229689	AC009237.3	2	95525345	95532405	1	GEL	0.00227254	0.889196	28
ENSG00000109089	CDR2L	17	74987632	75005800	1	GEL	0.00225467	0.874199	29
ENSG00000258314	AL589182.1	14	19024090	19055551	1	GEL	0.00217726	0.769769	30
ENSG00000127337	YEATS4	12	69359710	69390870	1	CNV	0.00203874	0.790273	31
ENSG00000145506	NKD2	5	1008802	1038943	1	CNV	0.00202691	0.808885	32
ENSG00000241383	LINC01997	3	169003022	169038416	1	CNV	0.00198215	0.889686	33
ENSG00000212993	POU5F1B	8	127322183	127420066	1	CNV	0.00194563	0.907622	34
ENSG00000136240	KDELR2	7	6445953	6484190	-1	GEL	0.00190585	0.775987	35
ENSG00000205531	NAP1L4	11	2944431	2992377	-1	GEL	0.00190037	-0.871944	36
ENSG00000221914	PPP2R2A	8	26291508	26372680	1	GEL	0.00180616	-0.684909	37
ENSG00000078902	TOLLIP	11	1274371	1309654	-1	GEL	0.00175135	-0.858159	38
ENSG00000266185	RN7SL804P	12	69400903	69401200	1	CNV	0.00174393	0.795964	39
ENSG00000237205	RPL7P34	10	88618223	88618934	-1	CNV	0.00165916	0.0419193	40
ENSG00000203950	RTL8A	X	135050932	135052196	-1	GEL	0.00161012	0.938909	41
ENSG00000232601	ANAPC15P2	3	174302944	174303287	-1	CNV	0.00157445	0.881386	42
ENSG00000151725	CENPU	4	184694085	184734130	-1	CNV	0.00154709	-0.146998	43
ENSG00000270096	AC078795.2	3	169794962	169796213	1	CNV	0.001504	0.82763	44
ENSG00000105755	ETHE1	19	43506719	43527230	-1	GEL	0.0014641	-0.836305	45
ENSG00000257507	LINC02373	12	69449470	69460724	1	CNV	0.00144714	0.805498	46
ENSG00000120889	TNFRSF10B	8	23020133	23069031	-1	GEL	0.00144247	-0.886818	47
ENSG00000249859	PVT1	8	127794526	128187101	1	CNV	0.0014373	0.896361	48
ENSG00000273983	H3C8	6	26269405	26271815	-1	MET	0.00135907	0.801724	49
ENSG00000115163	CENPA	2	26764289	26801067	1	GEL	0.00135615	0.804631	50
ENSG00000248148	AC114954.1	5	45035199	45098647	1	CNV	0.00133398	0.860498	51
ENSG00000077935	SMC1B	22	45344063	45413619	-1	GEL	0.00127361	0.767317	52
ENSG00000203288	TDRKH-AS1	1	151790804	151794402	1	GEL	0.001249	0.944621	53
ENSG00000087586	AURKA	20	56369389	56392337	-1	GEL	0.0012346	0.827952	54
ENSG00000253225	AC103833.1	8	129250967	129251138	1	CNV	0.00121345	0.89301	55
ENSG00000274979	AC020656.2	12	69326574	69331882	-1	CNV	0.00120399	0.817892	56
ENSG00000114779	ABHD14B	3	51968510	51983409	-1	GEL	0.00118649	-0.832165	57
ENSG00000277157	H4C4	6	26188710	26189112	-1	MET	0.00118591	0.76989	58
ENSG00000091164	TXNL1	18	56597209	56651600	-1	GEL	0.00118197	-0.870142	59
ENSG00000258168	AC025569.1	12	70468080	70543040	1	CNV	0.00117711	0.79948	60
ENSG00000090382	LYZ	12	69348381	69354234	1	CNV	0.00116477	0.822174	61
ENSG00000246889	AP000487.1	11	70372246	70398488	-1	GEL	0.00116399	0.906359	62
ENSG00000272784	AC019193.2	4	183094423	183095056	-1	CNV	0.00114105	-0.587619	63
ENSG00000141295	SCRN2	17	47837692	47841289	-1	GEL	0.00111672	-0.819952	64
ENSG00000115685	PPP1R7	2	241149576	241183652	1	GEL	0.00111236	-0.707973	65
ENSG00000183010	PYCR1	17	81932384	81942412	-1	GEL	0.00110981	0.789371	66
ENSG00000240280	TCAM1P	17	63849292	63864379	1	GEL	0.00109801	0.885858	67
ENSG00000012048	BRCA1	17	43044295	43170245	-1	GEL	0.00107899	-0.932918	68
ENSG00000151917	BEND6	6	56955107	57027346	1	GEL	0.00107632	0.844945	69
ENSG00000197757	HOXC6	12	53990624	54030823	1	GEL	0.00107592	0.880428	70
ENSG00000120915	EPHX2	8	27490781	27545564	1	GEL	0.00106141	-0.889218	71
ENSG00000184224	C11orf72	11	67602880	67606706	-1	GEL	0.00102636	0.841059	72
ENSG00000254249	AC100871.2	8	124036010	124040468	-1	CNV	0.00101415	0.850265	73
ENSG00000242802	AP5Z1	7	4775615	4794397	1	GEL	0.000992559	0.89802	74
ENSG00000133106	EPSTI1	13	42886388	42992271	-1	MET	0.000972398	0.890968	75
ENSG00000165568	AKR1E2	10	4786629	4848062	1	GEL	0.000956314	0.857342	76
ENSG00000145439	CBR4	4	168863770	169010275	-1	GEL	0.000947506	-0.79603	77
ENSG00000189283	FHIT	3	59747277	61251459	-1	GEL	0.000945126	-0.842009	78
ENSG00000147439	BIN3	8	22620418	22669148	-1	GEL	0.000939951	-0.871615	79
ENSG00000225790	AC007953.1	3	177930758	177940299	1	CNV	0.000936523	0.859539	80
ENSG00000147684	NDUFB9	8	124539101	124580648	1	CNV	0.000934316	0.755935	81
ENSG00000163900	TMEM41A	3	185476496	185499057	-1	GEL	0.000932603	-0.793881	82
ENSG00000168291	PDHB	3	58427630	58433857	-1	GEL	0.000914925	-0.849658	83
ENSG00000255508	AP002990.1	11	62559603	62591531	-1	GEL	0.000910176	0.954526	84
ENSG00000102243	VGLL1	X	136532215	136556807	1	GEL	0.000908854	0.389838	85
ENSG00000187566	NHLRC1	6	18120440	18122677	-1	GEL	0.000906466	0.928356	86
ENSG00000240497	AC092919.1	3	171459248	171469702	1	CNV	0.000886903	0.872267	87
ENSG00000225210	DUXAP9	14	19062316	19131167	1	GEL	0.000868529	0.790252	88
ENSG00000129244	ATP1B2	17	7646627	7657770	1	CNV	0.000865065	-0.367911	89
ENSG00000241765	RPS26P45	12	69422656	69422995	1	CNV	0.000859901	0.788076	90
ENSG00000158850	B4GALT3	1	161171310	161177968	-1	GEL	0.000857587	0.940398	91
ENSG00000144959	NCEH1	3	172630249	172711218	-1	CNV	0.000854736	0.82708	92
ENSG00000182362	YBEY	21	46286342	46297751	1	GEL	0.000852887	-0.763767	93
ENSG00000176268	CYCSP34	13	40863599	40863902	-1	CNV	0.000835227	-0.0588007	94
ENSG00000254369	HOXA-AS3	7	27129977	27155928	1	MET	0.000829253	-0.719652	95
ENSG00000265778	AC018413.1	18	76491629	76493918	1	GEL	0.000822645	-0.903528	96
ENSG00000254221	PCDHGB1	5	141350102	141512979	1	GEL	0.000813977	0.880786	97
ENSG00000068745	IP6K2	3	48688003	48740353	-1	GEL	0.000809576	-0.888536	98
ENSG00000227440	ATP5MC1P4	3	172828736	172829176	-1	CNV	0.000796936	0.87448	99
ENSG00000111605	CPSF6	12	69239569	69274358	1	CNV	0.000791084	0.835315	100
ENSG00000175806	MSRA	8	10054292	10428891	1	GEL	0.000789862	-0.743845	101
ENSG00000286060	AL365256.1	X	131578681	131611684	1	GEL	0.000788057	0.678505	102
ENSG00000262919	CCNQ	X	153587925	153600045	-1	GEL	0.000777553	0.938563	103
ENSG00000163581	SLC2A2	3	170996347	171026743	-1	CNV	0.000771004	0.826985	104
ENSG00000270882	H4C14	1	149832659	149839767	1	GEL	0.000764717	0.893875	105
ENSG00000272275	AC092687.3	2	10767875	10770058	-1	GEL	0.000756904	0.917308	106
ENSG00000250053	RARRES2P4	4	190037916	190038399	-1	CNV	0.000756199	-0.374275	107
ENSG00000236431	AC009237.8	2	95536117	95536495	-1	GEL	0.000739608	0.861278	108
ENSG00000228431	ARL5AP3	1	68049360	68049745	-1	MET	0.000732191	0.0856384	109
ENSG00000253438	PCAT1	8	126556323	127419050	1	CNV	0.000724103	0.932425	110
ENSG00000126903	SLC10A3	X	154487306	154490690	-1	GEL	0.000722506	0.827376	111
ENSG00000253868	FER1L6-AS2	8	124044395	124171522	-1	CNV	0.000712561	0.870221	112
ENSG00000204977	TRIM13	13	49995888	50020481	1	GEL	0.000703618	-0.880246	113
ENSG00000113048	MRPS27	5	72219403	72320646	-1	GEL	0.000677406	-0.900295	114
ENSG00000241852	C8orf58	8	22599599	22604150	1	GEL	0.000674929	-0.926214	115
ENSG00000121879	PIK3CA	3	179148114	179240093	1	MUT	0.000651146	-0.615473	116
ENSG00000197153	H3C12	6	27890315	27893106	-1	GEL	0.000648364	0.894544	117
ENSG00000229886	AC068533.2	7	66025126	66031544	-1	GEL	0.000647169	0.725152	118
ENSG00000135679	MDM2	12	68808177	68850686	1	CNV	0.000642094	0.845107	120
ENSG00000159423	ALDH4A1	1	18871430	18902724	-1	GEL	0.000639698	-0.667356	121
ENSG00000254092	AC021613.1	8	20942863	21298168	-1	CNV	0.000635177	-0.356985	122
ENSG00000105278	ZFR2	19	3804024	3869038	-1	GEL	0.000634093	-0.893933	123
ENSG00000164062	APEH	3	49674014	49683971	1	GEL	0.000626685	-0.672909	124
ENSG00000180011	ZADH2	18	75195113	75209139	-1	GEL	0.000623553	-0.908244	125
ENSG00000102225	CDK16	X	47217860	47229997	1	GEL	0.000619733	0.698043	126
ENSG00000101546	RBFA	18	80034389	80050651	1	GEL	0.000616156	-0.914483	127
ENSG00000168852	TPTE2P5	13	40812309	40921749	-1	CNV	0.000615934	-0.0699084	128
ENSG00000069696	DRD4	11	637269	640706	1	MET	0.000615137	0.71063	129
ENSG00000257815	PRANCR	12	69901918	70243379	-1	CNV	0.000612932	0.814383	130
ENSG00000133943	DGLUCY	14	91060333	91225632	1	GEL	0.000608091	-0.893211	131
ENSG00000261175	LINC02188	16	86710122	86742083	1	GEL	0.00060122	-0.336997	132
ENSG00000171121	KCNMB3	3	179236691	179267002	-1	GEL	0.000597432	0.946146	133
ENSG00000257636	G2E3-AS1	14	30437992	30573629	-1	GEL	0.000596318	-0.808997	134
ENSG00000255399	TBX5-AS1	12	114408173	114412831	1	GEL	0.000594969	0.799859	135
ENSG00000129810	SGO1	3	20160593	20186206	-1	GEL	0.000592052	0.840055	136
ENSG00000129214	SHBG	17	7613946	7633382	1	CNV	0.000590342	-0.54886	137
ENSG00000087076	HSD17B14	19	48813018	48836510	-1	MET	0.000590338	-0.876985	138
ENSG00000162543	UBXN10	1	20186096	20196050	1	GEL	0.00058741	-0.849236	139
ENSG00000287696	AL357614.1	9	23291544	23293923	1	CNV	0.000584445	-0.115546	140
ENSG00000102796	DHRS12	13	51767993	51804162	-1	GEL	0.000584026	-0.898301	141
ENSG00000024526	DEPDC1	1	68474152	68497221	-1	GEL	0.000582245	0.775647	142
ENSG00000258140	AC127894.1	12	69212108	69224242	1	CNV	0.000572016	0.86647	143
ENSG00000081059	TCF7	5	134114681	134151865	1	MET	0.000570776	-0.780617	144
ENSG00000224899	LINC02830	7	125151326	125153611	-1	GEL	0.000570383	0.841903	145
ENSG00000225255	PSLNR	22	15746630	15778297	1	GEL	0.000567387	0.67179	146
ENSG00000185155	MIXL1	1	226223618	226227060	1	MET	0.000554904	-0.840306	147
ENSG00000244306	DUXAP10	14	19268853	19337730	-1	GEL	0.000554759	0.885548	148
ENSG00000158941	CCAR2	8	22604632	22621514	1	GEL	0.000553695	-0.798577	149
ENSG00000137806	NDUFAF1	15	41387218	41409403	-1	GEL	0.000549075	-0.804155	150
ENSG00000259803	SLC22A31	16	89195761	89201651	-1	GEL	0.000547899	0.882528	151
ENSG00000256325	AC025423.1	12	68828118	68828553	1	CNV	0.000542653	0.798708	152
ENSG00000101057	MYBL2	20	43667019	43716495	1	GEL	0.000538988	0.768612	153
ENSG00000163159	VPS72	1	151176304	151195321	-1	GEL	0.000538462	0.721599	154
ENSG00000224722	AC020688.1	8	127086263	127087510	-1	CNV	0.000538208	0.9152	155
ENSG00000223658	C1GALT1C1L	2	43675151	43676429	-1	GEL	0.00053384	0.894269	156
ENSG00000247137	AP000873.2	11	83184491	83193794	-1	GEL	0.000527545	0.589186	157
ENSG00000186326	RGS9BP	19	32675848	32678300	1	GEL	0.000526662	0.526822	158
ENSG00000285212	AL009178.3	6	167796647	167825145	1	GEL	0.000524852	0.877726	159
ENSG00000125520	SLC2A4RG	20	63739776	63744050	1	MET	0.000520719	-0.830235	160
ENSG00000117143	UAP1	1	162561506	162599842	1	GEL	0.000513819	0.858403	161
ENSG00000184697	CLDN6	16	3014712	3020071	-1	GEL	0.000513027	0.913643	162
ENSG00000232677	LINC00665	19	36259540	36331770	-1	GEL	0.000510653	0.891736	163
ENSG00000243479	MNX1-AS1	7	157010805	157016426	1	GEL	0.000509931	0.808172	164
ENSG00000164638	SLC29A4	7	5274369	5306912	1	GEL	0.000508986	0.908696	165
ENSG00000254026	AC015468.2	8	20954012	20968904	1	CNV	0.00050471	-0.361482	166
ENSG00000113272	THG1L	5	157731420	157741449	1	GEL	0.000502301	-0.871592	167
ENSG00000144535	DIS3L2	2	231961245	232344350	1	GEL	0.000501198	-0.860822	168
ENSG00000197472	ZNF695	1	246945547	247008093	-1	GEL	0.000500235	0.716617	169
ENSG00000172053	QARS1	3	49095932	49105130	-1	GEL	0.000497954	-0.703018	170
ENSG00000133313	CNDP2	18	74495816	74523454	1	GEL	0.000497511	-0.639806	171
ENSG00000088727	KIF9	3	47228395	47283451	-1	GEL	0.000495398	-0.824946	172
ENSG00000171126	KCNG3	2	42442017	42493982	-1	GEL	0.000491092	0.918172	173
ENSG00000257181	AC025423.4	12	68841288	68843237	-1	CNV	0.000486763	0.823622	174
ENSG00000146166	LGSN	6	63275951	63319983	-1	GEL	0.00048373	0.901318	175
ENSG00000270321	AC007953.2	3	177952327	177959817	-1	CNV	0.000483049	0.850885	176
ENSG00000214013	GANC	15	42273233	42356935	1	GEL	0.000481934	-0.924416	177
ENSG00000287080	H3C3	6	26045384	26045869	1	MET	0.000479974	0.851085	178
ENSG00000102738	MRPS31	13	40729128	40771190	-1	GEL	0.000477675	-0.89342	179
ENSG00000231106	LINC01436	21	36005338	36007838	1	GEL	0.000474177	0.665733	180
ENSG00000141510	TP53	17	7661779	7687538	-1	GEL	0.000472845	-0.871243	181
ENSG00000107105	ELAVL2	9	23690104	23826337	-1	CNV	0.00047267	-0.137904	182
ENSG00000198133	TMEM229B	14	67447084	67533739	-1	GEL	0.000471448	-0.860758	183
ENSG00000134490	TMEM241	18	23197144	23437961	-1	GEL	0.000467856	0.905116	184
ENSG00000261915	AC026954.2	17	7312661	7319174	-1	CNV	0.000465363	-0.408844	185
ENSG00000282556	AC068733.3	11	6319140	6360454	1	MET	0.000462606	-0.897744	186
ENSG00000102780	DGKH	13	42040036	42256578	1	CNV	0.000462013	-0.30177	187
ENSG00000253220	AC084116.1	8	126497385	126500440	1	CNV	0.000456991	0.888384	188
ENSG00000239827	SUGT1P3	13	40882577	40921774	-1	CNV	0.000456411	-0.246869	189
ENSG00000141504	SAT2	17	7626234	7627876	-1	CNV	0.000455539	-0.453434	190
ENSG00000255836	AC131206.1	12	7438780	7439990	-1	GEL	0.00045357	0.939524	191
ENSG00000235387	SPAAR	9	35909490	35937153	1	GEL	0.000452365	0.844813	192
ENSG00000253543	AC083923.1	8	126582631	126583006	-1	CNV	0.000451886	0.850612	193
ENSG00000259374	NDUFB4P11	14	103139675	103141959	1	GEL	0.000451515	0.495536	194
ENSG00000158863	FAM160B2	8	22089150	22104911	1	GEL	0.000451131	-0.838856	195
ENSG00000147852	VLDLR	9	2621182	2660056	1	CNV	0.00045104	0.247078	196
ENSG00000136932	TRMO	9	97904489	97922516	-1	GEL	0.000446842	-0.508824	197
ENSG00000133835	HSD17B4	5	119452473	119637199	1	GEL	0.000446687	-0.654398	198
ENSG00000253573	AC024382.1	8	126766196	126846981	-1	CNV	0.000446666	0.888945	199
ENSG00000168952	STXBP6	14	24809656	25050297	-1	GEL	0.000446402	-0.556383	200
ENSG00000149679	CABLES2	20	62388632	62407285	-1	GEL	0.000444549	0.914339	201
ENSG00000232775	BMS1P22	22	15805263	15820884	-1	GEL	0.000444447	0.860549	202
ENSG00000204444	APOM	6	31652416	31658210	1	GEL	0.000440907	-0.801388	203
ENSG00000149292	TTC12	11	113314579	113383544	1	GEL	0.000437669	-0.79389	204
ENSG00000171631	P2RY6	11	73264498	73305103	1	GEL	0.000431828	0.90742	205
ENSG00000172992	DCAKD	17	45023340	45061109	-1	GEL	0.000431579	-0.907471	206
ENSG00000143452	HORMAD1	1	150698060	150720895	-1	GEL	0.000430961	0.430514	207
ENSG00000215270	TOMM40P2	22	15854195	15855243	-1	GEL	0.000428896	0.912901	208
ENSG00000272040	AC010245.2	5	75608817	75609983	1	GEL	0.000428458	-0.718495	209
ENSG00000232859	LYRM9	17	27878314	27894752	-1	GEL	0.000427214	-0.800158	210
ENSG00000110013	SIAE	11	124633113	124695707	-1	GEL	0.000424089	-0.304081	211
ENSG00000141568	FOXK2	17	82519713	82644662	1	GEL	0.000420796	0.560973	212
ENSG00000284753	EEF1AKMT4	3	184249672	184258759	1	GEL	0.000420351	0.620004	213
ENSG00000172156	CCL11	17	34285742	34288334	1	GEL	0.000416186	0.729354	214
ENSG00000287837	AL590064.1	13	40874685	40877861	-1	CNV	0.00041587	-0.310653	215
ENSG00000106031	HOXA13	7	27193503	27200091	-1	GEL	0.000414168	0.728829	216
ENSG00000252982	RN7SKP234	3	174057641	174057864	1	CNV	0.00041298	0.804624	217
ENSG00000250838	AC091133.3	17	48995266	48997492	-1	MET	0.000411882	0.779271	218
ENSG00000198496	NBR2	17	43125551	43153671	1	GEL	0.000411167	0.189873	219
ENSG00000283122	HYMAI	6	144004916	144008262	-1	MET	0.000408116	-0.242542	220
ENSG00000255624	C10orf88B	10	122879681	122898615	1	GEL	0.000405379	0.873027	221
ENSG00000147419	CCDC25	8	27733316	27772653	-1	GEL	0.000404476	-0.674915	222
ENSG00000168237	GLYCTK	3	52287089	52295257	1	GEL	0.000402161	-0.920503	223
ENSG00000228213	NLGN1-AS1	3	173910498	173920796	-1	CNV	0.000402151	0.0904242	224
ENSG00000249258	AC079193.2	8	17131181	17149789	1	CNV	0.000401208	-0.30959	225
ENSG00000166828	SCNN1G	16	23182745	23216883	1	MET	0.000398281	0.786635	226
ENSG00000065268	WDR18	19	984332	998438	1	MET	0.000397054	0.85607	227
ENSG00000286311	AL034550.3	20	32485149	32487019	1	GEL	0.000392828	-0.792904	228
ENSG00000254260	AC015468.3	8	20941428	20950175	1	CNV	0.000391314	-0.369415	229
ENSG00000234694	AL139289.1	1	43354684	43358658	-1	GEL	0.000391117	0.849101	230
ENSG00000101412	E2F1	20	33675477	33686385	-1	GEL	0.000390452	0.875175	231
ENSG00000270141	TERC	3	169764520	169765060	-1	MET	0.000390449	-0.916058	232
ENSG00000273305	AC009237.15	2	95537969	95538469	1	GEL	0.000390398	0.910205	233
ENSG00000128595	CALU	7	128739292	128773400	1	GEL	0.000388785	0.889579	234
ENSG00000260511	AC009145.2	16	79105957	79110882	1	CNV	0.000383835	-0.56739	235
ENSG00000159479	MED8	1	43383917	43389808	-1	GEL	0.000377664	0.896802	236
ENSG00000059691	GATB	4	151670504	151761007	-1	GEL	0.000375574	-0.838978	237
ENSG00000166225	FRS2	12	69470349	69579793	1	CNV	0.000374454	0.833265	238
ENSG00000168830	HTR1E	6	86937528	87016679	1	MET	0.00037367	-0.611349	239
ENSG00000113318	MSH3	5	80654652	80876815	1	GEL	0.000373102	-0.697217	240
ENSG00000207744	MIR10B	2	176150303	176150412	1	MET	0.000369434	0.368215	241
ENSG00000187260	WDR86	7	151375909	151410727	-1	GEL	0.00036838	0.195339	242
ENSG00000271888	AL136162.1	6	15243923	15245000	-1	GEL	0.00036823	0.836225	243
ENSG00000171450	CDK5R2	2	218959666	218962155	1	MET	0.000366757	0.607551	244
ENSG00000198759	EGFL6	X	13569601	13633575	1	GEL	0.000366593	0.454321	245
ENSG00000127990	SGCE	7	94524204	94656572	-1	MET	0.000366267	-0.650181	246
ENSG00000104044	OCA2	15	27754875	28099315	-1	MET	0.000363789	-0.771851	247
ENSG00000257139	LINC02821	12	70180338	70202004	1	CNV	0.000363256	0.802607	248
ENSG00000139354	GAS2L3	12	100573683	100628288	1	MET	0.000355584	-0.157917	249
ENSG00000137210	TMEM14B	6	10747759	10852753	1	GEL	0.000355261	0.725147	250
ENSG00000240498	CDKN2B-AS1	9	21994139	22128103	1	CNV	0.0003537	-0.294776	251
ENSG00000177494	ZBED2	3	111592900	111595346	-1	GEL	0.000352014	0.812967	252
ENSG00000182179	UBA7	3	49805209	49813953	-1	GEL	0.000351232	-0.905632	253
ENSG00000248487	ABHD14A	3	51971426	51981199	1	GEL	0.000350731	-0.801824	254
ENSG00000041880	PARP3	3	51942345	51948867	1	GEL	0.000349318	-0.691172	255
ENSG00000249906	AC006487.1	17	49505657	49574064	-1	MET	0.000348952	-0.881921	256
ENSG00000168818	STX18	4	4415742	4542346	-1	GEL	0.000348557	0.889477	257
ENSG00000256664	AC025423.2	12	68841946	68842384	1	CNV	0.000348148	0.796651	258
ENSG00000288569	LINC01949	5	87205408	87240145	-1	CNV	0.00034591	-0.663657	259
ENSG00000175390	EIF3F	11	7970251	8001862	1	GEL	0.000345394	-0.760242	260
ENSG00000134533	RERG	12	15107783	15348675	-1	MET	0.000343007	-0.862683	261
ENSG00000272338	AC067838.1	8	33360839	33361415	-1	GEL	0.000342679	-0.770434	262
ENSG00000166226	CCT2	12	69585426	69601570	1	CNV	0.00034231	0.842181	263
ENSG00000080986	NDC80	18	2571557	2616635	1	GEL	0.000342298	0.37091	264
ENSG00000184719	RNLS	10	88273864	88584530	-1	MET	0.000342163	-0.705344	265
ENSG00000064199	SPA17	11	124673844	124697518	1	GEL	0.000341146	-0.888738	266
ENSG00000161652	IZUMO2	19	50152548	50163195	-1	MET	0.000339906	0.864086	267
ENSG00000134014	ELP3	8	28089673	28191156	1	GEL	0.000339351	-0.785036	268
ENSG00000118971	CCND2	12	4269771	4305353	1	GEL	0.000335902	-0.836386	269
ENSG00000178821	TMEM52	1	1917590	1919279	-1	GEL	0.000334735	0.823785	270
ENSG00000104635	SLC39A14	8	22367278	22434129	1	CNV	0.000333611	-0.384162	271
ENSG00000050438	SLC4A8	12	51391317	51515763	1	MET	0.0003336	-0.827251	272
ENSG00000259399	TGIF2-RAB5IF	20	36574553	36612384	1	MET	0.000331012	0.911375	273
ENSG00000229312	AL353693.1	9	69472466	69494513	1	GEL	0.000330133	0.035231	274
ENSG00000127252	PLAAT1	3	193241128	193277738	1	MET	0.000330115	0.83258	275
ENSG00000102547	CAB39L	13	49308650	49444064	-1	MET	0.000327058	0.830547	276
ENSG00000157119	KLHL40	3	42685537	42692544	1	MET	0.000325491	0.880348	277
ENSG00000141642	ELAC1	18	50967991	50988121	1	GEL	0.000325327	-0.860372	278
ENSG00000162618	ADGRL4	1	78889764	79282124	-1	GEL	0.000324532	0.855388	279
ENSG00000243836	WDR86-AS1	7	151409161	151413354	1	GEL	0.000322221	0.736637	280
ENSG00000003756	RBM5	3	50088919	50119021	1	GEL	0.000321832	-0.909928	281
ENSG00000205002	AARD	8	116938207	116944487	1	GEL	0.000320814	0.822518	282
ENSG00000196704	AMZ2	17	68205481	68257712	1	GEL	0.000320306	0.746787	283
ENSG00000198812	LRRC10	12	69608564	69610907	-1	CNV	0.000318139	0.83071	284
ENSG00000137090	DMRT1	9	841690	969090	1	CNV	0.000317917	0.077598	285
ENSG00000135451	TROAP	12	49323236	49331731	1	GEL	0.000315277	0.765051	286
ENSG00000242419	PCDHGC4	5	141484997	141512979	1	MET	0.000314086	0.395262	287
ENSG00000266970	AC061992.2	17	78360453	78373911	1	GEL	0.000314023	0.6991	288
ENSG00000218048	AL121949.1	6	63440766	63443580	1	GEL	0.000313816	0.327417	289
ENSG00000250387	LINC02197	5	71337182	71446772	-1	CNV	0.000312895	-0.122559	290
ENSG00000089225	TBX5	12	114353911	114408442	-1	GEL	0.000312894	0.799579	291
ENSG00000168779	SHOX2	3	158095905	158106420	-1	GEL	0.000311385	0.891631	292
ENSG00000051341	POLQ	3	121431427	121546641	-1	GEL	0.000310292	-0.292317	293
ENSG00000049656	CLPTM1L	5	1317752	1345099	-1	GEL	0.000307921	0.852829	294
ENSG00000261338	AC021016.1	2	218255319	218257366	1	GEL	0.000306514	-0.665472	295
ENSG00000177030	DEAF1	11	644233	706715	-1	GEL	0.000305949	-0.797604	296
ENSG00000165475	CRYL1	13	20403666	20525873	-1	GEL	0.000305372	-0.762382	297
ENSG00000237501	AC108667.1	3	172830981	172831229	-1	CNV	0.000303069	0.682123	298
ENSG00000218018	RBM38-AS1	20	57377140	57393062	-1	MET	0.000302308	-0.755937	299
ENSG00000171962	DRC3	17	17972813	18016889	1	GEL	0.000302093	-0.82751	300
ENSG00000152422	XRCC4	5	83077498	83353787	1	MET	0.000299653	-0.362873	301
ENSG00000169241	SLC50A1	1	155135344	155138857	1	GEL	0.000299075	0.809132	302
ENSG00000258446	AL133153.1	14	91419449	91419751	1	GEL	0.00029876	0.854369	303
ENSG00000182087	TMEM259	19	1009648	1021179	-1	MET	0.000297494	-0.408847	304
ENSG00000237978	KCNMB2-AS1	3	178526505	178937352	-1	CNV	0.000296836	0.161576	305
ENSG00000160714	UBE2Q1	1	154548577	154559028	-1	GEL	0.000296548	0.9111	306
ENSG00000177034	MTX3	5	79976716	79991262	-1	CNV	0.000296185	0.0813053	307
ENSG00000204389	HSPA1A	6	31815543	31817946	1	MET	0.000295604	-0.841443	308
ENSG00000137857	DUOX1	15	45129933	45165576	1	GEL	0.000292167	-0.56587	309
ENSG00000237125	HAND2-AS1	4	173527270	173659696	1	CNV	0.000291689	-0.0541877	310
ENSG00000214026	MRPL23	11	1947278	1984522	1	MET	0.000290458	0.636126	311
ENSG00000163071	SPATA18	4	52051304	52097299	1	GEL	0.00029024	-0.712294	312
ENSG00000142082	SIRT3	11	215030	236931	-1	GEL	0.000288257	-0.648375	313
ENSG00000065833	ME1	6	83210402	83431051	-1	GEL	0.000287062	0.7328	314
ENSG00000277925	Telomerase-vert	3	169764610	169765047	-1	MET	0.000286649	-0.840275	315
ENSG00000241186	TDGF1	3	46574534	46582457	1	GEL	0.000285846	-0.722652	316
ENSG00000123364	HOXC13	12	53938831	53946544	1	GEL	0.000284433	0.7858	317
ENSG00000163923	RPL39L	3	187120948	187180908	-1	MET	0.000283744	0.78214	318
ENSG00000163832	ELP6	3	47495640	47513712	-1	GEL	0.000283639	-0.838507	319
ENSG00000117305	HMGCL	1	23801885	23838620	-1	GEL	0.000282119	-0.811244	320
ENSG00000273951	AL031667.3	20	41485571	41486225	-1	GEL	0.000282074	0.834543	321
ENSG00000126016	AMOT	X	112774503	112840889	-1	MET	0.000281432	-0.638268	322
ENSG00000100138	SNU13	22	41673933	41690504	-1	MET	0.000281193	-0.00210087	323
ENSG00000104611	SH2D4A	8	19313693	19396218	1	GEL	0.000281186	-0.74879	324
ENSG00000176293	ZNF135	19	58059239	58086310	1	MET	0.000278471	-0.815375	325
ENSG00000154040	CABYR	18	24138987	24161600	1	GEL	0.000275816	0.626768	326
ENSG00000117676	RPS6KA1	1	26529761	26575030	1	GEL	0.000274959	-0.847778	327
ENSG00000172382	PRSS27	16	2712419	2720551	-1	MET	0.000274816	0.717383	328
ENSG00000181104	F2R	5	76716126	76735770	1	CNV	0.000272356	0.198046	329
ENSG00000205937	RNPS1	16	2253116	2268397	-1	MET	0.00027152	0.546527	330
ENSG00000213763	ACTBP2	5	77784881	77786003	1	CNV	0.000271341	-0.706745	331
ENSG00000143228	NUF2	1	163266576	163355764	1	GEL	0.000270271	0.699472	332
ENSG00000060971	ACAA1	3	38103129	38137242	-1	GEL	0.000269893	-0.823856	333
ENSG00000275223	AL121906.2	20	33655701	33656423	-1	GEL	0.000268982	0.694333	334
ENSG00000227914	AL136979.1	9	673478	685555	-1	CNV	0.000268697	0.604997	335
ENSG00000174891	RSRC1	3	158105855	158545730	1	MET	0.000268635	-0.73561	336
ENSG00000273209	AC069148.1	2	202032770	202033537	-1	MET	0.00026809	0.262829	337
ENSG00000158856	DMTN	8	22048995	22082527	1	GEL	0.000267395	-0.868016	338
ENSG00000141252	VPS53	17	508503	721717	-1	GEL	0.000266885	0.518558	339
ENSG00000225518	LINC01703	1	226083590	226090465	1	GEL	0.000266789	-0.324696	340
ENSG00000183323	CCDC125	5	69280175	69332809	-1	GEL	0.000266536	-0.91547	341
ENSG00000286615	AC011416.4	5	127231977	127290731	-1	MET	0.000266208	-0.85689	342
ENSG00000134028	ADAMDEC1	8	24384285	24406013	1	CNV	0.000265851	-0.75763	343
ENSG00000119737	GPR75	2	53852912	53859967	-1	MET	0.000265116	-0.511004	344
ENSG00000185803	SLC52A2	8	144333957	144361286	1	MET	0.000264902	-0.849829	345
ENSG00000206774	RNU6-211P	5	80365726	80365832	-1	CNV	0.000264224	-0.293243	346
ENSG00000228917	NECTIN4-AS1	1	161084465	161087571	1	GEL	0.0002635	0.814562	347
ENSG00000117399	CDC20	1	43358981	43363203	1	GEL	0.000263367	0.818424	348
ENSG00000104299	INTS9	8	28767661	28890242	-1	GEL	0.000262664	-0.713844	349
ENSG00000230002	ALMS1-IT1	2	73456764	73459482	1	GEL	0.00026211	0.896125	350
ENSG00000271065	AC107031.1	12	51421956	51424611	-1	MET	0.000261602	-0.624682	351
ENSG00000146670	CDCA5	11	65066300	65084164	-1	GEL	0.000261157	0.741579	352
ENSG00000104228	TRIM35	8	27284886	27311272	-1	GEL	0.000259935	0.309254	353
ENSG00000235277	AF127577.3	21	14918534	14947096	1	GEL	0.000259612	0.845318	354
ENSG00000117472	TSPAN1	1	46175073	46185962	1	GEL	0.00025883	-0.826	355
ENSG00000160161	CILP2	19	19538248	19546659	1	GEL	0.000257985	0.782192	356
ENSG00000130517	PGPEP1	19	18340598	18369950	1	GEL	0.000257789	0.68757	357
ENSG00000151388	ADAMTS12	5	33523535	33892019	-1	GEL	0.00025738	0.867993	358
ENSG00000286522	H3C2	6	26031589	26032099	-1	GEL	0.00025728	0.893501	359
ENSG00000287352	AC011029.1	8	76162119	76308315	-1	GEL	0.000256438	-0.266435	360
ENSG00000280046	AC104581.4	17	7858943	7866083	1	CNV	0.000255006	-0.395103	361
ENSG00000145741	BTF3	5	73498408	73505635	1	GEL	0.000254397	-0.893439	362
ENSG00000166961	MS4A15	11	60756867	60776733	1	GEL	0.000254097	0.877093	363
ENSG00000225806	AL121917.1	20	58863528	58888809	-1	MET	0.000253899	0.399261	364
ENSG00000282759	AC026950.2	8	891251	893112	-1	CNV	0.000253123	-0.473128	365
ENSG00000244113	AC079193.1	8	17150301	17150888	-1	CNV	0.000252967	-0.327596	366
ENSG00000128928	IVD	15	40405485	40435947	1	GEL	0.000252024	-0.782443	367
ENSG00000134574	DDB2	11	47214465	47239217	1	GEL	0.000251921	0.755931	368
ENSG00000023902	PLEKHO1	1	150149183	150164720	1	MET	0.000251026	0.782308	369
ENSG00000133983	COX16	14	70325081	70416984	-1	GEL	0.00025025	-0.840516	370
ENSG00000232638	AL390294.1	10	8051541	8053084	1	MET	0.000249906	0.91919	371
ENSG00000120334	CENPL	1	173799550	173824720	-1	GEL	0.000249191	0.779897	372
ENSG00000287686	AC062029.1	2	88690177	88691464	-1	GEL	0.00024916	0.867729	373
ENSG00000169594	BNC1	15	83255903	83284714	-1	MET	0.000249074	0.739077	374
ENSG00000205358	MT1H	16	56669814	56671129	1	MET	0.000248764	0.900624	375
ENSG00000253395	AP003469.2	8	101122145	101126158	-1	GEL	0.000248325	0.0198222	376
ENSG00000212829	RPS26P3	9	9090898	9091245	1	CNV	0.000248237	0.0119191	377
ENSG00000125352	RNF113A	X	119870475	119871733	-1	MET	0.000246957	-0.433909	378
ENSG00000185507	IRF7	11	612553	615983	-1	MET	0.000246511	0.841359	379
ENSG00000258815	LINC02820	12	85318060	85342912	1	GEL	0.000245162	-0.167741	380
ENSG00000104472	CHRAC1	8	140511311	140517154	1	GEL	0.000244922	-0.798052	381
ENSG00000121075	TBX4	17	61452404	61485110	1	GEL	0.00024485	-0.121645	382
ENSG00000260778	AC009065.4	16	2268155	2273418	1	MET	0.00024284	0.474778	383
ENSG00000145945	FAM50B	6	3849373	3851320	1	MET	0.000242097	-0.0308118	384
ENSG00000277957	SENP3-EIF4A1	17	7563287	7578715	1	CNV	0.000241757	-0.446895	385
ENSG00000237978	KCNMB2-AS1	3	178526505	178937352	-1	GEL	0.000241667	-0.69772	386
ENSG00000180543	TSPYL5	8	97273488	97277928	-1	GEL	0.000241153	0.898172	387
ENSG00000136231	IGF2BP3	7	23310209	23470491	-1	GEL	0.00023983	0.77988	388
ENSG00000162104	ADCY9	16	3953387	4116442	-1	MET	0.000239633	-0.832283	389
ENSG00000182366	FAM87A	8	375931	384079	-1	CNV	0.00023854	-0.373976	390
ENSG00000115946	PNO1	2	68157888	68176238	1	GEL	0.000237768	0.877492	391
ENSG00000153707	PTPRD	9	8314246	10612723	-1	CNV	0.00023744	0.0540304	392
ENSG00000285923	AL160171.1	1	108661533	108666246	1	MET	0.000237055	-0.799673	393
ENSG00000266010	GATA6-AS1	18	22164886	22169878	-1	GEL	0.000236254	0.800317	394
ENSG00000160703	NLRX1	11	119166568	119184016	1	GEL	0.000235779	-0.32779	395
ENSG00000227071	FOCAD-AS1	9	20683304	20684688	-1	CNV	0.000234204	-0.123488	396
ENSG00000144407	PTH2R	2	208359714	208854503	1	MET	0.00023345	-0.38493	397
ENSG00000105641	SLC5A5	19	17871945	17895174	1	MET	0.00023324	0.861128	398
ENSG00000160188	RSPH1	21	42472486	42496246	-1	GEL	0.000233182	-0.862994	399
ENSG00000230589	IMP3P1	9	10829752	10830308	-1	CNV	0.000232432	0.0171839	400
ENSG00000188610	FAM72B	1	121167646	121185539	-1	GEL	0.000232377	0.785358	401
ENSG00000170745	KCNS3	2	17877847	18361616	1	GEL	0.000231559	0.683004	402
ENSG00000244018	RPL35P6	8	18774547	18774918	-1	CNV	0.000231388	-0.365728	403
ENSG00000076242	MLH1	3	36993350	37050846	1	GEL	0.000231367	0.774805	404
ENSG00000198680	TUSC1	9	25676389	25678440	-1	CNV	0.000230137	0.000387574	405
ENSG00000168874	ATOH8	2	85751344	85791383	1	MET	0.000230034	0.900998	406
ENSG00000249743	AC116345.1	5	73213930	73295258	1	CNV	0.000229225	-0.679836	407
ENSG00000101204	CHRNA4	20	63343223	63378401	-1	MET	0.000229116	-0.719609	408
ENSG00000168672	LRATD2	8	126552443	126558478	-1	CNV	0.000228801	0.766817	409
ENSG00000180543	TSPYL5	8	97273488	97277928	-1	MET	0.000228308	-0.779433	410
ENSG00000252028	RN7SKP52	3	177503303	177503552	-1	CNV	0.000227672	0.468538	411
ENSG00000253147	AC015468.1	8	20953127	20968904	1	CNV	0.000226874	-0.364788	412
ENSG00000139684	ESD	13	46771256	46797420	-1	GEL	0.000226572	-0.568719	413
ENSG00000102879	CORO1A	16	30182827	30189076	1	GEL	0.000226001	0.388932	414
ENSG00000182372	CLN8	8	1755778	1801711	1	GEL	0.000225879	0.519624	415
ENSG00000277711	AL591222.3	9	19967239	19967994	-1	CNV	0.000225681	-0.216367	416
ENSG00000142552	RCN3	19	49528003	49546962	1	GEL	0.00022553	0.597251	417
ENSG00000071539	TRIP13	5	892884	919357	1	GEL	0.000224298	-0.631115	418
ENSG00000202189	SNORA30B	9	20786927	20787055	1	CNV	0.000223733	-0.0546313	419
ENSG00000201761	RNU6-336P	8	22434391	22434497	1	CNV	0.000222956	-0.374305	420
ENSG00000071889	FAM3A	X	154506159	154516242	-1	MET	0.000221519	-0.58484	421
ENSG00000268949	MRPS17P1	1	44988705	44991834	-1	GEL	0.000221115	0.671619	422
ENSG00000266602	AP005262.1	18	1509022	2049510	1	GEL	0.000221112	0.803293	423
ENSG00000214429	CYCSP6	2	78412793	78413094	-1	GEL	0.000220976	-0.0971754	424
ENSG00000249842	AC010486.3	5	85446974	85447758	1	CNV	0.00022032	-0.0551396	425
ENSG00000175287	PHYHD1	9	128920966	128942041	1	GEL	0.000220315	-0.63081	426
ENSG00000197128	ZNF772	19	57466663	57477570	-1	GEL	0.000220275	0.893738	427
ENSG00000047849	MAP4	3	47850690	48089272	-1	MET	0.000220228	0.877987	428
ENSG00000101493	ZNF516	18	76357682	76495242	-1	GEL	0.000219865	-0.864617	429
ENSG00000108953	YWHAE	17	1344275	1400222	-1	GEL	0.000219115	-0.775125	430
ENSG00000207571	MIR615	12	54033950	54034045	1	MET	0.000219062	-0.449314	431
ENSG00000214941	ZSWIM7	17	15976560	15999717	-1	GEL	0.000218997	-0.783229	432
ENSG00000101938	CHRDL1	X	110673856	110795819	-1	MET	0.000217787	-0.784909	433
ENSG00000181666	ZNF875	19	37312837	37369365	1	MET	0.000217607	0.0280037	434
ENSG00000173535	TNFRSF10C	8	23102921	23117445	1	GEL	0.0002175	-0.789112	435
ENSG00000128652	HOXD3	2	176136612	176173102	1	MET	0.000217183	0.850276	436
ENSG00000184925	LCN12	9	136949551	136955497	1	MET	0.000217089	-0.644224	437
ENSG00000060069	CTDP1	18	79679803	79754510	1	GEL	0.000216247	-0.798395	438
ENSG00000163923	RPL39L	3	187120948	187180908	-1	GEL	0.000216203	-0.768532	439
ENSG00000184557	SOCS3	17	78356778	78360077	-1	MET	0.000215433	-0.635143	440
ENSG00000186468	RPS23	5	82273320	82278396	-1	GEL	0.000215385	0.837162	441
ENSG00000104679	R3HCC1	8	23270120	23296279	1	CNV	0.000215245	-0.625541	442
ENSG00000171385	KCND3	1	111770662	111989668	-1	GEL	0.000214731	-0.562043	443
ENSG00000254040	AC103719.1	8	21023276	21030368	1	CNV	0.000214598	-0.375039	444
ENSG00000108106	UBE2S	19	55399745	55407788	-1	GEL	0.000214373	0.779839	445
ENSG00000152804	HHEX	10	92689955	92695647	1	GEL	0.000214367	0.850848	446
ENSG00000135097	MSI1	12	120341330	120369164	-1	MET	0.000213422	0.7433	447
ENSG00000264080	AP005057.1	18	1780329	1782064	1	GEL	0.000213279	0.450945	448
ENSG00000107281	NPDC1	9	137039463	137046179	-1	MET	0.000212854	0.0229262	449
ENSG00000248673	LINC01331	5	74111690	74536976	-1	CNV	0.000212786	0.0717986	450
ENSG00000287040	AL590560.5	1	159900475	159903431	1	MET	0.000212743	-0.680693	451
ENSG00000170955	CAVIN3	11	6318946	6320532	-1	MET	0.000212652	-0.784835	452
ENSG00000139687	RB1	13	48303744	48599436	1	MET	0.000211995	0.834649	453
ENSG00000042980	ADAM28	8	24294069	24359014	1	CNV	0.000210771	-0.686539	454
ENSG00000164331	ANKRA2	5	73552190	73565667	-1	GEL	0.000210727	-0.630439	455
ENSG00000167549	CORO6	17	29614756	29622907	-1	MET	0.000210691	-0.603743	456
ENSG00000080546	SESN1	6	108986437	109094819	-1	GEL	0.000210509	-0.862966	457
ENSG00000135454	B4GALNT1	12	57623409	57633239	-1	GEL	0.000210336	0.894116	458
ENSG00000137038	DMAC1	9	7796500	7888380	-1	GEL	0.000209989	-0.377969	459
ENSG00000075043	KCNQ2	20	63400208	63472677	-1	MET	0.000209903	-0.774871	460
ENSG00000250305	TRMT9B	8	12945642	13031503	1	GEL	0.000209012	-0.754049	461
ENSG00000269858	EGLN2	19	40798996	40808434	1	MET	0.000208899	0.676634	462
ENSG00000187017	ESPN	1	6424776	6461367	1	MET	0.000208201	0.601617	463
ENSG00000214336	FOXI3	2	88446787	88452693	-1	GEL	0.000208164	0.413106	464
ENSG00000175175	PPM1E	17	58755854	58985179	1	MET	0.00020752	-0.79875	465
ENSG00000241026	AC105910.1	8	22389865	22390655	-1	CNV	0.000207394	-0.483422	466
ENSG00000101003	GINS1	20	25407673	25452628	1	GEL	0.000207278	-0.465155	467
ENSG00000117115	PADI2	1	17066761	17119451	-1	GEL	0.00020679	-0.543828	468
ENSG00000170166	HOXD4	2	176151550	176153226	1	MET	0.000206572	0.593626	469
ENSG00000159167	STC1	8	23841929	23854806	-1	CNV	0.000206005	-0.815714	470
ENSG00000141084	RANBP10	16	67723070	67806652	-1	MET	0.000205332	-0.816206	471
ENSG00000182489	XKRX	X	100913445	100929433	-1	MET	0.000205285	0.466902	472
ENSG00000277542	AC091179.4	17	48723692	48723772	1	MET	0.000204436	0.654032	473
ENSG00000104341	LAPTM4B	8	97775057	97853013	1	GEL	0.000204368	0.697638	474
ENSG00000087460	GNAS	20	58839718	58911192	1	GEL	0.000203909	-0.759111	475
ENSG00000175348	TMEM9B	11	8947202	8965011	-1	GEL	0.000203704	-0.781788	476
ENSG00000213085	CFAP45	1	159872364	159900165	-1	GEL	0.0002037	0.877637	477
ENSG00000226626	NOP56P2	9	23681894	23682662	1	CNV	0.000203624	-0.100409	478
ENSG00000228308	LINC01209	3	176814155	176817001	-1	CNV	0.000203506	0.143925	479
ENSG00000170965	PLAC1	X	134565838	134764322	-1	GEL	0.000203472	0.744246	480
ENSG00000123473	STIL	1	47250139	47314147	-1	GEL	0.000203335	0.712963	481
ENSG00000162174	ASRGL1	11	62337448	62393412	1	GEL	0.000202954	0.911282	482
ENSG00000243069	ARHGEF26-AS1	3	154024401	154121347	-1	GEL	0.000202693	0.876542	483
ENSG00000088305	DNMT3B	20	32762385	32809356	1	GEL	0.000202288	0.592248	484
ENSG00000227674	LINC00355	13	63851197	64076044	-1	GEL	0.000201383	-0.765192	485
ENSG00000253217	AP001574.1	8	100337595	100350707	1	GEL	0.00020113	0.718302	486
ENSG00000164112	TMEM155	4	121758881	121765427	-1	MET	0.000198644	-0.855816	487
ENSG00000213888	LINC01521	22	31346777	31348719	1	MET	0.000197624	0.652984	488
ENSG00000091947	TMEM101	17	44011188	44023946	-1	MET	0.000196878	0.59273	489
ENSG00000253199	LINC02153	8	20972021	20995119	1	CNV	0.000196775	-0.384123	490
ENSG00000230524	COL6A4P1	3	15151833	15205959	-1	GEL	0.000196523	0.820803	491
ENSG00000226304	AL358612.1	10	25924448	25933710	-1	MET	0.000196057	0.837025	492
ENSG00000231806	PCAT7	9	94555054	94603990	1	GEL	0.000195662	0.718606	493
ENSG00000150977	RILPL2	12	123415039	123436684	-1	GEL	0.0001953	-0.823422	494
ENSG00000164346	NSA2	5	74766991	74780113	1	GEL	0.000194601	-0.245248	495
ENSG00000053918	KCNQ1	11	2444684	2849105	1	MET	0.000193909	0.864968	496
ENSG00000174292	TNK1	17	7380534	7389774	1	CNV	0.000193812	-0.0415302	497
ENSG00000240086	AC092969.1	3	135138469	135439888	-1	GEL	0.00019376	0.835813	498
ENSG00000171132	PRKCE	2	45651345	46187990	1	MET	0.000193644	-0.843879	499
ENSG00000177225	GATD1	11	767220	777488	-1	GEL	0.000193614	-0.808616	500
ENSG00000134480	CCNH	5	87318416	87412930	-1	GEL	0.000193221	-0.820858	501
ENSG00000254726	MEX3A	1	156072013	156082465	-1	GEL	0.000192269	-0.554128	502
ENSG00000132376	INPP5K	17	1494577	1516742	-1	GEL	0.00019192	0.679235	503
ENSG00000124232	RBPJL	20	45306840	45317824	1	MET	0.000191478	0.775409	504
ENSG00000164039	BDH2	4	103077592	103099870	-1	GEL	0.000191293	-0.687501	505
ENSG00000248235	AC037459.1	8	22589274	22602084	1	CNV	0.000191089	-0.80182	506
ENSG00000182255	KCNA4	11	30009730	30017030	-1	MET	0.000190772	-0.734074	507
ENSG00000277269	AC007938.5	7	130487483	130487622	1	MET	0.00019068	0.548475	508
ENSG00000178078	STAP2	19	4324043	4342786	-1	GEL	0.00019042	-0.872696	509
ENSG00000161513	FDXR	17	74862497	74873031	-1	GEL	0.000189687	-0.607976	510
ENSG00000123485	HJURP	2	233833416	233854566	-1	GEL	0.00018931	0.394162	511
ENSG00000157005	SST	3	187668912	187670394	-1	MET	0.000188783	0.705271	512
ENSG00000263753	LINC00667	18	5237826	5290608	1	GEL	0.000188282	0.762147	513
ENSG00000182481	KPNA2	17	68035636	68047364	1	GEL	0.000188272	0.567348	514
ENSG00000230489	VAV3-AS1	1	107964443	107994607	1	MET	0.00018759	-0.880022	515
ENSG00000068489	PRR11	17	59155732	59206709	1	GEL	0.000187436	0.7393	516
ENSG00000283982	AL445623.2	9	23500691	23672387	-1	CNV	0.000186635	-0.15952	517
ENSG00000172748	ZNF596	8	232137	264703	1	GEL	0.000186489	-0.81818	518
ENSG00000282836	AC068544.2	2	196638422	196639497	-1	GEL	0.000186217	0.759307	519
ENSG00000253300	AC018541.1	8	20655184	20700152	-1	CNV	0.00018595	-0.255664	520
ENSG00000032742	IFT88	13	20567138	20691444	1	GEL	0.000185905	-0.698846	521
ENSG00000228288	PCAT6	1	202810954	202812156	1	GEL	0.000185887	0.0427394	522
ENSG00000247345	AC092343.1	5	59039761	59063503	1	CNV	0.000185791	0.41803	523
ENSG00000265690	AC074143.1	16	67163385	67165815	1	MET	0.000185229	0.665837	524
ENSG00000177602	HASPIN	17	3723903	3726699	1	GEL	0.000184801	0.837744	525
ENSG00000185730	ZNF696	8	143289676	143299952	1	MET	0.000183954	-0.903336	526
ENSG00000175868	CALCB	11	14904997	15082342	1	MET	0.000182795	-0.826565	527
ENSG00000181867	FTMT	5	121851882	121852833	1	MET	0.000182487	0.782965	528
ENSG00000164932	CTHRC1	8	103371538	103382989	1	GEL	0.000182324	0.672046	529
ENSG00000025423	HSD17B6	12	56752161	56787790	1	GEL	0.000182225	0.535854	530
ENSG00000136448	NMT1	17	44957992	45109016	1	MET	0.00018209	0.827165	531
ENSG00000159182	PRAC1	17	48721719	48722518	-1	MET	0.000181455	0.669013	532
ENSG00000233695	GAS6-AS1	13	113815630	113845744	1	GEL	0.000181126	-0.680093	533
ENSG00000268104	SLC6A14	X	116436606	116461458	1	GEL	0.000180926	-0.618669	534
ENSG00000172831	CES2	16	66934444	66945096	1	GEL	0.000180888	-0.817981	535
ENSG00000238287	AL603839.3	1	40493157	40508661	-1	MET	0.000179978	-0.682568	536
ENSG00000163584	RPL22L1	3	170864875	170870208	-1	CNV	0.000179948	0.665808	537
ENSG00000278107	AC027575.2	18	76805151	76805736	-1	GEL	0.00017869	-0.695916	538
ENSG00000197448	GSTK1	7	143244093	143270854	1	GEL	0.000177511	-0.682823	539
ENSG00000226425	AL358613.1	10	93059663	93060426	-1	MET	0.000177443	-0.742461	540
ENSG00000089220	PEBP1	12	118136124	118145584	1	GEL	0.000177384	-0.593377	541
ENSG00000147669	POLR2K	8	100150623	100154003	1	GEL	0.000177216	-0.83129	542
ENSG00000231503	PTMAP4	12	9239986	9240331	-1	GEL	0.00017664	-0.782147	543
ENSG00000130227	XPO7	8	21919662	22006585	1	MET	0.000176588	0.185983	544
ENSG00000227355	AL359644.1	9	121369893	121463370	1	MET	0.000176153	-0.792915	545
ENSG00000120907	ADRA1A	8	26748150	26867278	-1	MET	0.000175549	-0.297497	546
ENSG00000106615	RHEB	7	151466012	151520120	-1	GEL	0.000174709	-0.397744	547
ENSG00000146410	MTFR2	6	136231024	136250335	-1	GEL	0.000174636	0.609959	548
ENSG00000162639	HENMT1	1	108648290	108661526	-1	MET	0.000174342	-0.78571	549
ENSG00000164924	YWHAZ	8	100916523	100953388	-1	GEL	0.000174313	-0.845485	550
ENSG00000165409	TSHR	14	80954989	81146306	1	GEL	0.000174072	0.721678	551
ENSG00000010295	IFFO1	12	6538961	6556073	-1	MET	0.000173245	-0.583946	552
ENSG00000256115	LINC02443	12	5226196	5244199	-1	GEL	0.000173122	0.686799	553
ENSG00000169184	MN1	22	27748277	27801756	-1	MET	0.000172954	0.855887	554
ENSG00000213085	CFAP45	1	159872364	159900165	-1	MET	0.000172844	-0.572688	555
ENSG00000049860	HEXB	5	74640023	74722647	1	CNV	0.000172564	-0.46483	556
ENSG00000171489	SPACA5	X	48004336	48009729	1	MET	0.000171685	-0.626677	557
ENSG00000134056	MRPS36	5	69217760	69230158	1	CNV	0.000171681	-0.788216	558
ENSG00000186310	NAP1L3	X	93670930	93673578	-1	MET	0.000170844	-0.796071	559
ENSG00000175697	GPR156	3	120164645	120285222	-1	GEL	0.000170559	0.692718	560
ENSG00000169750	RAC3	17	82031678	82034204	1	MET	0.000170524	-0.829237	561
ENSG00000187566	NHLRC1	6	18120440	18122677	-1	MET	0.000169908	-0.908736	562
ENSG00000182648	LINC01006	7	156388922	156640654	-1	GEL	0.00016988	-0.264017	563
ENSG00000189369	GSPT2	X	51743442	51746232	1	MET	0.000169804	0.614122	564
ENSG00000080608	PUM3	9	2720469	2844095	-1	CNV	0.000169425	0.473301	565
ENSG00000132275	RRP8	11	6595072	6603616	-1	GEL	0.000169369	-0.630761	566
ENSG00000116132	PRRX1	1	170662728	170739421	1	MET	0.000169288	-0.242075	567
ENSG00000163535	SGO2	2	200510008	200584096	1	GEL	0.000169038	0.738372	568
ENSG00000160180	TFF3	21	42311667	42315651	-1	GEL	0.000168708	-0.743084	569
ENSG00000131844	MCCC2	5	71587288	71658706	1	CNV	0.000168219	0.0357992	570
ENSG00000147364	FBXO25	8	406428	477967	1	GEL	0.000167473	-0.426579	571
ENSG00000253930	TNFRSF10A-AS1	8	23189279	23190675	1	CNV	0.000167421	-0.589227	572
ENSG00000153147	SMARCA5	4	143513702	143557486	1	MET	0.000167407	0.653337	573
ENSG00000243584	AC068769.1	3	183613620	183616742	1	GEL	0.000167309	0.626398	574
ENSG00000273129	PACERR	1	186680622	186683165	1	MET	0.000167083	0.839484	575
ENSG00000071794	HLTF	3	149030127	149086554	-1	MET	0.00016679	-0.546765	576
ENSG00000184925	LCN12	9	136949551	136955497	1	GEL	0.000166645	-0.764751	577
ENSG00000162782	TDRD5	1	179591613	179691272	1	MET	0.000166442	-0.515663	578
ENSG00000128652	HOXD3	2	176136612	176173102	1	GEL	0.000166408	0.735069	579
ENSG00000147655	RSPO2	8	107899316	108083642	-1	MET	0.000166185	-0.814572	580
ENSG00000272081	AC008972.2	5	72955206	72955699	-1	CNV	0.000165821	0.0587242	581
ENSG00000005059	MCUB	4	109560209	109688719	1	MET	0.000165654	-0.347929	582
ENSG00000196498	NCOR2	12	124324415	124567589	-1	MET	0.000165556	0.172301	583
ENSG00000120242	IFNA8	9	21409117	21410185	1	CNV	0.000165133	-0.27345	584
ENSG00000171720	HDAC3	5	141620876	141636849	-1	MET	0.000164922	-0.456502	585
ENSG00000152932	RAB3C	5	58582221	58859394	1	MET	0.00016425	-0.263652	586
ENSG00000279479	AP005205.3	18	6727053	6728981	1	GEL	0.000164104	0.870268	587
ENSG00000257869	AL139023.1	14	28318141	28418612	1	GEL	0.000164093	0.757353	588
ENSG00000260027	HOXB7	17	48607232	48633572	-1	MET	0.000163569	0.765855	589
ENSG00000237489	C10orf143	10	130020025	130110830	-1	GEL	0.000163062	-0.563817	590
ENSG00000248383	PCDHAC1	5	140926299	141012347	1	MET	0.000162928	-0.813248	591
ENSG00000085563	ABCB1	7	87503017	87713323	-1	GEL	0.0001627	-0.121228	592
ENSG00000138778	CENPE	4	103105349	103198445	-1	GEL	0.000162554	0.674843	593
ENSG00000026559	KCNG1	20	51003656	51023107	-1	GEL	0.000162131	0.734914	594
ENSG00000157514	TSC22D3	X	107713221	107777342	-1	MET	0.000160754	-0.869769	595
ENSG00000063601	MTMR1	X	150692971	150765108	1	MET	0.000160571	-0.748776	596
ENSG00000185088	RPS27L	15	63125872	63158021	-1	GEL	0.000160524	-0.617542	597
ENSG00000157111	TMEM171	5	73120569	73131809	1	MET	0.00015993	-0.754312	598
ENSG00000175229	GAL3ST3	11	66040765	66049161	-1	MET	0.000159796	0.863631	599
ENSG00000120913	PDLIM2	8	22578279	22598025	1	CNV	0.00015979	-0.403365	600
ENSG00000250208	FZD10-AS1	12	130144315	130162256	-1	MET	0.000159412	0.887986	601
ENSG00000189221	MAOA	X	43654907	43746824	1	MET	0.000159095	-0.336687	602
ENSG00000270504	AL391422.4	6	3751111	3753871	1	MET	0.000158883	0.852673	603
ENSG00000254334	AC021355.1	8	21297933	21309486	1	CNV	0.000158449	-0.537167	604
ENSG00000164078	MST1R	3	49887002	49903873	-1	MET	0.000158341	0.877782	605
ENSG00000143194	MAEL	1	166975582	167022214	1	MET	0.000158291	0.271394	606
ENSG00000106541	AGR2	7	16791811	16833433	-1	GEL	0.000158161	0.0654806	607
ENSG00000182809	CRIP2	14	105472962	105480162	1	MET	0.000157991	-0.818714	608
ENSG00000185686	PRAME	22	22547701	22559361	-1	GEL	0.000157463	0.789137	609
ENSG00000117650	NEK2	1	211658657	211675630	-1	GEL	0.00015706	0.297477	610
ENSG00000051180	RAD51	15	40694774	40732340	1	GEL	0.000156986	-0.587533	611
ENSG00000177380	PPFIA3	19	49119544	49151026	1	MET	0.000156981	0.741496	612
ENSG00000178996	SNX18	5	54517759	54546586	1	MET	0.000156171	-0.553537	613
ENSG00000102384	CENPI	X	101098218	101163681	1	GEL	0.000155433	0.564571	614
ENSG00000287998	AC104232.3	8	64798804	64862370	1	MET	0.000155167	0.806805	615
ENSG00000184990	SIVA1	14	104753147	104768494	1	MET	0.000155144	-0.485285	616
ENSG00000183833	CFAP91	3	119703022	119767102	1	MET	0.000154634	-0.768967	617
ENSG00000148175	STOM	9	121338987	121370304	-1	MET	0.000154132	-0.755616	618
ENSG00000113231	PDE8B	5	77210449	77428256	1	CNV	0.000153789	-0.097107	619
ENSG00000147246	HTR2C	X	114584078	114910061	1	GEL	0.000153593	0.300704	620
ENSG00000152240	HAUS1	18	46104378	46128333	1	GEL	0.000153501	-0.818231	621
ENSG00000287672	AC003086.1	7	91880791	91886490	1	MET	0.000152271	-0.80167	622
ENSG00000102100	SLC35A2	X	48903180	48911958	-1	MET	0.000152238	-0.837035	623
ENSG00000127184	COX7C	5	86617928	86620962	1	GEL	0.000152228	-0.873058	624
ENSG00000164252	AGGF1	5	77029251	77065234	1	CNV	0.000152206	0.0234184	625
ENSG00000179348	GATA2	3	128479427	128493201	-1	MET	0.000151925	-0.884117	626
ENSG00000251467	AC020893.1	5	72996920	72997642	1	CNV	0.000151906	-0.380873	627
ENSG00000176971	FIBIN	11	26994112	26997087	1	GEL	0.000151673	0.608257	628
ENSG00000120907	ADRA1A	8	26748150	26867278	-1	CNV	0.000151419	-0.599035	629
ENSG00000169992	NLGN2	17	7404874	7419860	1	CNV	0.00015132	-0.272143	630
ENSG00000136521	NDUFB5	3	179604690	179627647	1	CNV	0.000150968	0.739364	631
ENSG00000110446	SLC15A3	11	60937060	60952653	-1	MET	0.000150789	0.827727	632
ENSG00000051009	FAM160A2	11	6211345	6234711	-1	GEL	0.000150436	-0.766983	633
ENSG00000149809	TM7SF2	11	65111845	65116384	1	MET	0.000150162	-0.758786	634
ENSG00000181222	POLR2A	17	7484366	7514616	1	CNV	0.000150079	-0.0641415	635
ENSG00000145386	CCNA2	4	121816444	121823883	-1	GEL	0.000150011	0.845255	636
ENSG00000227477	STK4-AS1	20	44963794	44966402	-1	GEL	0.000149952	-0.480775	637
ENSG00000083814	ZNF671	19	57719751	57727624	-1	GEL	0.000149802	0.184963	638
ENSG00000100625	SIX4	14	60709539	60724351	-1	MET	0.000149729	-0.884339	639
ENSG00000115507	OTX1	2	63050057	63057836	1	MET	0.000149653	0.691097	640
ENSG00000286585	AC104472.4	3	155854752	155863191	1	GEL	0.000149368	-0.582924	641
ENSG00000165029	ABCA1	9	104781006	104928155	-1	MET	0.000149344	-0.751506	642
ENSG00000127989	MTERF1	7	91692008	91880702	-1	MET	0.000149188	-0.725	643
ENSG00000139865	TTC6	14	37595847	38041442	1	MET	0.000149098	0.734001	644
ENSG00000288007	AC092803.4	1	212559363	212561399	1	GEL	0.000149004	0.85583	645
ENSG00000188976	NOC2L	1	944203	959309	-1	MET	0.000148987	0.802038	646
ENSG00000152291	TGOLN2	2	85318020	85328296	-1	MET	0.000148757	-0.442989	647
ENSG00000151881	TMEM267	5	43444252	43483893	-1	GEL	0.000148678	-0.501208	648
ENSG00000140254	DUOXA1	15	45117367	45129938	-1	MET	0.00014862	0.745042	649
ENSG00000181544	FANCB	X	14835961	14873069	-1	GEL	0.000148559	-0.581834	650
ENSG00000042286	AIFM2	10	70098223	70132934	-1	MET	0.000148216	0.569335	651
ENSG00000214160	ALG3	3	184242301	184249548	-1	GEL	0.000147918	0.476489	652
ENSG00000104679	R3HCC1	8	23270120	23296279	1	GEL	0.000147859	-0.669221	653
ENSG00000158985	CDC42SE2	5	131245493	131398447	1	GEL	0.000147839	0.55339	654
ENSG00000176194	CIDEA	18	12254361	12277595	1	MET	0.000147536	0.876889	655
ENSG00000186871	ERCC6L	X	72204657	72239027	-1	GEL	0.000147362	-0.246989	656
ENSG00000164002	EXO5	1	40508741	40516556	1	MET	0.000147074	-0.760476	657
ENSG00000226403	AL392089.1	9	547135	549967	1	CNV	0.000146933	0.118405	658
ENSG00000184156	KCNQ3	8	132120859	132481095	-1	MET	0.000146864	0.453712	659
ENSG00000164172	MOCS2	5	53095679	53110063	-1	MET	0.000146322	0.0987893	660
ENSG00000129187	DCTD	4	182890060	182917936	-1	GEL	0.000145592	-0.73815	661
ENSG00000262880	AC113189.2	17	7420103	7444081	1	CNV	0.000145418	0.30465	662
ENSG00000101150	TPD52L2	20	63865228	63891545	1	GEL	0.000145392	-0.105616	663
ENSG00000147457	CHMP7	8	23243637	23262000	1	GEL	0.000145306	-0.661874	664
ENSG00000187229	AC100800.1	8	18720905	18734405	1	CNV	0.000145234	-0.360871	665
ENSG00000197182	MIRLET7BHG	22	46053869	46113928	1	MET	0.000145074	0.643267	666
ENSG00000079337	RAPGEF3	12	47734363	47771040	-1	GEL	0.000144982	-0.691241	667
ENSG00000126768	TIMM17B	X	48893447	48898143	-1	GEL	0.000144756	0.721427	668
ENSG00000111049	MYF5	12	80716912	80719671	1	MET	0.00014466	0.73191	669
ENSG00000134690	CDCA8	1	37692481	37709719	1	GEL	0.000144584	0.441697	670
ENSG00000147596	PRDM14	8	70051651	70071693	-1	MET	0.000144564	-0.736933	671
ENSG00000157423	HYDIN	16	70802084	71230722	-1	MET	0.000143945	-0.167568	672
ENSG00000196335	STK31	7	23710203	23832513	1	GEL	0.000143907	0.495935	673
ENSG00000185338	SOCS1	16	11254408	11256204	-1	MET	0.000143785	-0.759366	674
ENSG00000172159	FRMD3	9	83242990	83538546	-1	GEL	0.000143464	0.532575	675
ENSG00000204390	HSPA1L	6	31809619	31815283	-1	MET	0.000143129	-0.731258	676
ENSG00000163377	TAFA4	3	68731766	68953297	-1	MET	0.000143113	-0.799862	677
ENSG00000263513	FAM72C	1	143955364	143971965	-1	GEL	0.000142898	0.0723861	678
ENSG00000173207	CKS1B	1	154974653	154979251	1	GEL	0.000142359	0.59994	679
ENSG00000147889	CDKN2A	9	21967752	21995301	-1	GEL	0.000142137	0.33807	680
ENSG00000178752	ERFE	2	238158970	238168900	1	GEL	0.000142035	0.723558	681
ENSG00000118971	CCND2	12	4269771	4305353	1	MET	0.000141994	0.783196	682
ENSG00000286237	ARMCX5-GPRASP2	X	102712495	102753530	1	MET	0.0001417	0.213606	683
ENSG00000268836	Z69706.1	16	185748	186294	-1	GEL	0.000141665	-0.58976	684
ENSG00000111711	GOLT1B	12	21501781	21518408	1	GEL	0.00014165	-0.360579	685
ENSG00000173535	TNFRSF10C	8	23102921	23117445	1	MET	0.000141637	-0.829607	686
ENSG00000172216	CEBPB	20	50190830	50192668	1	GEL	0.000141563	-0.123333	687
ENSG00000148908	RGS10	10	119499817	119542719	-1	MET	0.00014075	-0.878723	688
ENSG00000132819	RBM38	20	57391396	57409333	1	MET	0.00014005	-0.519331	689
ENSG00000043355	ZIC2	13	99981784	99986765	1	MET	0.000139805	0.629186	690
ENSG00000075461	CACNG4	17	66964707	67033398	1	GEL	0.000139691	0.844942	691
ENSG00000250874	AC010595.1	5	85663232	85664684	1	GEL	0.000139434	-0.785458	692
ENSG00000130699	TAF4	20	61953469	62065810	-1	GEL	0.000139358	0.790848	693
ENSG00000114812	VIPR1	3	42489299	42537573	1	GEL	0.000138929	0.639965	694
ENSG00000115297	TLX2	2	74513463	74517148	1	MET	0.000138729	0.086846	695
ENSG00000078674	PCM1	8	17922840	18027975	1	GEL	0.000138692	-0.850207	696
ENSG00000164081	TEX264	3	51662693	51704323	1	GEL	0.000138688	-0.772576	697
ENSG00000270091	AC015726.1	17	19896590	19897287	-1	GEL	0.000138172	0.0145421	698
ENSG00000102158	MAGT1	X	77825747	77895593	-1	MET	0.000138061	0.567721	699
ENSG00000288556	AL158157.1	9	13738537	13744191	-1	CNV	0.000137957	-0.170969	700
ENSG00000187553	CYP26C1	10	93060798	93069540	1	MET	0.000137826	-0.743047	701
ENSG00000253507	AC104257.1	8	131308545	131317632	1	CNV	0.000137555	0.684412	702
ENSG00000197712	FAM114A1	4	38867677	38945739	1	MET	0.000137521	0.693887	703
ENSG00000173621	LRFN4	11	66856647	66860475	1	MET	0.000137471	-0.600753	704
ENSG00000133398	MED10	5	6371874	6378571	-1	GEL	0.000137336	0.467916	705
ENSG00000143321	HDGF	1	156742109	156766925	-1	GEL	0.00013729	0.738879	706
ENSG00000170128	GPR25	1	200872981	200874178	1	MET	0.000137023	0.658374	707
ENSG00000103449	SALL1	16	51135975	51151367	-1	GEL	0.000136972	0.799313	708
ENSG00000156381	ANKRD9	14	102501767	102509799	-1	MET	0.00013688	-0.650021	709
ENSG00000131080	EDA2R	X	66595637	66639298	-1	GEL	0.000136647	-0.725279	710
ENSG00000203618	GP1BB	22	19723539	19724771	1	MET	0.000136483	-0.558304	711
ENSG00000251493	FOXD1	5	73444827	73448777	-1	MET	0.000136202	-0.619165	712
ENSG00000064218	DMRT3	9	976655	991732	1	CNV	0.000136106	0.06745	713
ENSG00000145864	GABRB2	5	161288429	161549044	-1	MET	0.000136101	-0.602663	714
ENSG00000253020	RN7SKP40	3	174631823	174632064	1	CNV	0.000136025	0.701154	715
ENSG00000178654	PPIAP33	9	7597823	7598377	1	CNV	0.000135928	-0.0494063	716
ENSG00000101132	PFDN4	20	54208087	54228052	1	GEL	0.000135853	0.00845422	717
ENSG00000136169	SETDB2	13	49444374	49495003	1	MET	0.00013543	0.829373	718
ENSG00000134014	ELP3	8	28089673	28191156	1	MET	0.000135279	0.192156	719
ENSG00000154277	UCHL1	4	41256413	41268455	1	MET	0.000135175	0.76463	720
ENSG00000101115	SALL4	20	51782331	51802521	-1	GEL	0.000134934	0.504939	721
ENSG00000255920	CCND2-AS1	12	4247981	4276252	-1	MET	0.000134861	0.809752	722
ENSG00000113722	CDX1	5	150166778	150184558	1	MET	0.000134832	0.789726	723
ENSG00000157985	AGAP1	2	235494043	236131800	1	MET	0.000134768	-0.752442	724
ENSG00000111206	FOXM1	12	2857680	2877174	-1	GEL	0.000134737	0.76241	725
ENSG00000259104	PTCSC3	14	36136108	36176468	-1	GEL	0.000134285	0.599392	726
ENSG00000104714	ERICH1	8	614746	738106	-1	GEL	0.000134281	0.523166	727
ENSG00000137166	FOXP4	6	41546381	41602384	1	MET	0.000133997	0.512139	728
ENSG00000057468	MSH4	1	75796882	75913242	1	MET	0.000133521	-0.718456	729
ENSG00000162722	TRIM58	1	247857187	247880138	1	MET	0.00013308	0.74319	730
ENSG00000148513	ANKRD30A	10	37125725	37384111	1	MET	0.000133024	0.415606	731
ENSG00000134569	LRP4	11	46856717	46918642	-1	GEL	0.000132865	-0.679684	732
ENSG00000287222	AC234917.3	8	143829518	143832861	1	MET	0.000132704	0.83285	733
ENSG00000112981	NME5	5	138115175	138139443	-1	GEL	0.000132658	0.619372	734
ENSG00000287759	AL353151.2	9	4741741	4759639	1	CNV	0.000132385	0.0116477	735
ENSG00000165898	ISCA2	14	74493756	74497106	1	GEL	0.00013232	0.0447038	736
ENSG00000173210	ABLIM3	5	149141483	149260542	1	MET	0.000132312	-0.126519	737
ENSG00000274884	AL117190.3	14	100826284	100826370	1	MET	0.000132147	-0.551111	738
ENSG00000155760	FZD7	2	202033855	202038441	1	MET	0.000132009	-0.348891	739
ENSG00000136986	DERL1	8	123013170	123042302	-1	GEL	0.00013179	0.706217	740
ENSG00000156795	NTAQ1	8	123416726	123470028	1	GEL	0.000131526	-0.155421	741
ENSG00000107281	NPDC1	9	137039463	137046179	-1	GEL	0.000131499	0.718813	742
ENSG00000249833	CCDC37-DT	3	126393032	126394851	-1	MET	0.000131286	0.739604	743
ENSG00000129455	KLK8	19	50996007	51002711	-1	MET	0.000131033	-0.313918	744
ENSG00000187581	COX8C	14	93347182	93348356	1	MET	0.000130931	-0.746278	745
ENSG00000047597	XK	X	37685791	37732130	1	MET	0.000130862	-0.759485	746
ENSG00000135406	PRPH	12	49293252	49298686	1	MET	0.000130747	0.340108	747
ENSG00000272872	AP000525.1	22	15823197	15823890	1	GEL	0.000130231	0.34771	748
ENSG00000287012	AC108667.2	3	172711151	172725038	1	CNV	0.000130212	0.817063	749
ENSG00000250735	AC096759.2	4	75401195	75423023	1	GEL	0.00013014	0.644426	750
ENSG00000137948	BRDT	1	91949343	92014426	1	MET	0.000130077	-0.705715	751
ENSG00000037474	NSUN2	5	6599239	6633291	-1	GEL	0.000129619	-0.746151	752
ENSG00000197705	KLHL14	18	32672673	32773023	-1	GEL	0.000129325	-0.12904	753
ENSG00000122420	PTGFR	1	78303884	78540701	1	MET	0.000129278	0.137846	754
ENSG00000215146	BX322639.1	10	42331866	42367974	-1	GEL	0.000128927	0.174529	755
ENSG00000127928	GNGT1	7	93591573	93911265	1	GEL	0.000128909	0.691447	756
ENSG00000146221	TCTE1	6	44278734	44297698	-1	MET	0.000128588	-0.546342	757
ENSG00000167460	TPM4	19	16067021	16103002	1	MET	0.000128203	0.783365	758
ENSG00000227155	AL161725.1	9	452492	492248	-1	CNV	0.000128194	0.146121	759
ENSG00000230316	FEZF1-AS1	7	122303658	122310119	1	GEL	0.000128041	0.632057	760
ENSG00000137767	SQOR	15	45631148	45691281	1	MET	0.000127964	-0.630087	761
ENSG00000168564	CDKN2AIP	4	183444635	183449064	1	GEL	0.000127836	-0.763451	762
ENSG00000158555	GDPD5	11	75434640	75525941	-1	MET	0.00012783	0.689637	763
ENSG00000051523	CYBA	16	88643289	88651054	-1	MET	0.00012763	0.755482	764
ENSG00000126778	SIX1	14	60643421	60658259	-1	MET	0.000127053	0.264866	765
ENSG00000133112	TPT1	13	45333471	45341284	-1	GEL	0.000126795	0.0695327	766
ENSG00000179562	GCC1	7	127580628	127593611	-1	MET	0.000126776	0.628246	767
ENSG00000272328	AC007128.2	7	8303741	8341343	1	GEL	0.000126441	0.747091	768
ENSG00000249188	ENPP7P1	8	8154308	8216916	1	CNV	0.000126283	-0.351821	769
ENSG00000080298	RFX3	9	3218297	3526004	-1	CNV	0.000126249	-0.0799459	770
ENSG00000115138	POMC	2	25160853	25168903	-1	MET	0.000126154	0.615528	771
ENSG00000233064	AL136307.1	6	5851506	5870220	1	GEL	0.000126101	0.722216	772
ENSG00000196976	LAGE3	X	154477769	154479257	-1	MET	0.00012592	-0.747197	773
ENSG00000164674	SYTL3	6	158650014	158764876	1	GEL	0.00012575	-0.777975	774
ENSG00000088538	DOCK3	3	50674927	51384198	1	GEL	0.000125549	0.633977	775
ENSG00000102100	SLC35A2	X	48903180	48911958	-1	GEL	0.000125398	0.488847	776
ENSG00000188883	KLRG2	7	139452690	139483673	-1	GEL	0.000125278	0.653078	777
ENSG00000239697	TNFSF12	17	7549058	7557890	1	CNV	0.000124901	-0.651436	778
ENSG00000124228	DDX27	20	49219347	49244077	1	GEL	0.00012484	0.792504	779
ENSG00000179134	SAMD4B	19	39342396	39385710	1	GEL	0.00012472	0.661333	780
ENSG00000157881	PANK4	1	2508537	2526597	-1	MET	0.000124716	-0.795701	781
ENSG00000273750	AC091179.3	17	48723188	48723314	1	MET	0.000124566	0.68045	782
ENSG00000124678	TCP11	6	35118071	35148610	-1	MET	0.000124404	0.239159	783
ENSG00000000419	DPM1	20	50934867	50958555	-1	GEL	0.000124401	0.422735	784
ENSG00000166912	MTMR10	15	30938941	30991628	-1	GEL	0.00012433	-0.181509	785
ENSG00000152779	SLC16A12	10	89430299	89556641	-1	MET	0.00012424	0.881098	786
ENSG00000287816	AL133475.1	6	79947810	79980046	1	MET	0.000124034	-0.887197	787
ENSG00000223820	CFL1P1	10	87817928	87845612	1	MET	0.000124008	0.647687	788
ENSG00000167925	GHDC	17	42188799	42194532	-1	GEL	0.000123959	-0.495153	789
ENSG00000144504	ANKMY1	2	240479422	240569209	-1	MET	0.000123739	-0.574055	790
ENSG00000073150	PANX2	22	50170731	50180295	1	GEL	0.000123687	0.120855	791
ENSG00000132823	OSER1	20	44195939	44210771	-1	GEL	0.000123513	0.561438	792
ENSG00000244019	RPS2P24	5	77545397	77546266	1	CNV	0.000123424	0.0264694	793
ENSG00000118495	PLAGL1	6	143940300	144064599	-1	MET	0.000122982	-0.227564	794
ENSG00000268678	AC005261.2	19	57350848	57352012	-1	MET	0.00012294	0.575994	795
ENSG00000206190	ATP10A	15	25677271	25865184	-1	MET	0.000122894	-0.654208	796
ENSG00000106538	RARRES2	7	150338317	150341662	-1	MET	0.000122788	-0.0947645	797
ENSG00000221867	MAGEA3	X	152698767	152702347	1	GEL	0.000122782	0.617178	798
ENSG00000251107	PDCD5P2	5	76280956	76281267	1	CNV	0.000122625	-0.658584	799
ENSG00000153266	FEZF2	3	62369681	62374324	-1	MET	0.000122398	-0.454253	800
ENSG00000185404	SP140L	2	230327184	230403732	1	GEL	0.000122347	-0.620198	801
ENSG00000134013	LOXL2	8	23296897	23425328	-1	CNV	0.000122282	-0.593785	802
ENSG00000073803	MAP3K13	3	185282941	185489094	1	GEL	0.000121466	-0.701822	803
ENSG00000235880	AL158832.1	9	267966	273002	-1	CNV	0.000121367	0.176019	804
ENSG00000154645	CHODL	21	17901263	18267373	1	GEL	0.00012127	0.411796	805
ENSG00000272734	ADIRF-AS1	10	86965345	86971311	-1	MET	0.000121164	0.855814	806
ENSG00000164219	PGGT1B	5	115204012	115262877	-1	GEL	0.000120999	0.627684	807
ENSG00000132522	GPS2	17	7311324	7315564	-1	CNV	0.00012074	-0.132398	808
ENSG00000237863	AL035425.1	X	108736011	108739223	1	MET	0.000120613	-0.395029	809
ENSG00000040633	PHF23	17	7235029	7239722	-1	GEL	0.000120589	-0.620273	810
ENSG00000075702	WDR62	19	36054649	36105108	1	GEL	0.000120577	0.628092	811
ENSG00000053438	NNAT	20	37521206	37523690	1	MET	0.000120565	0.328742	812
ENSG00000164758	MED30	8	117520713	117540262	1	GEL	0.000120339	0.158203	813
ENSG00000235448	LURAP1L-AS1	9	12698554	12814377	-1	CNV	0.000120224	0.386341	814
ENSG00000180879	SSR4	X	153793516	153798499	1	MET	0.000120216	-0.723965	815
ENSG00000179029	TMEM107	17	8172457	8176399	-1	GEL	0.000120192	-0.630237	816
ENSG00000272913	AC009237.14	2	95525109	95526702	-1	GEL	0.000120158	0.404038	817
ENSG00000185823	NPAP1	15	24675775	24683393	1	MET	0.000120086	0.549894	818
ENSG00000170291	ELP5	17	7251416	7259940	1	GEL	0.000120017	0.154169	819
ENSG00000171861	MRM3	17	782353	792509	1	GEL	0.000119866	0.190454	820
ENSG00000147889	CDKN2A	9	21967752	21995301	-1	MET	0.0001198	-0.801928	821
ENSG00000287185	AC041005.1	8	25179113	25184234	-1	MET	0.000119689	0.56751	822
ENSG00000129173	E2F8	11	19224063	19241620	-1	GEL	0.000119481	0.698947	823
ENSG00000170445	HARS1	5	140673035	140691537	-1	GEL	0.000119435	0.798213	824
ENSG00000154556	SORBS2	4	185585444	185956652	-1	GEL	0.000119218	-0.514982	825
ENSG00000164087	POC1A	3	52075226	52154690	-1	GEL	0.000119135	-0.0240319	826
ENSG00000108671	PSMD11	17	32444379	32483319	1	GEL	0.00011879	0.604324	827
ENSG00000123388	HOXC11	12	53973126	53977643	1	MET	0.000118789	-0.636004	828
ENSG00000233854	POU6F2-AS2	7	38980370	39013551	-1	GEL	0.00011853	-0.705894	829
ENSG00000136161	RCBTB2	13	48488963	48533256	-1	GEL	0.000118493	-0.340393	830
ENSG00000175556	LONRF3	X	118974614	119018355	1	MET	0.000118477	-0.564405	831
ENSG00000253384	AC124242.2	8	18088569	18089687	-1	CNV	0.000118316	-0.459894	832
ENSG00000233593	LINC02609	1	90769086	90851658	-1	GEL	0.000118127	-0.560901	833
ENSG00000004059	ARF5	7	127588386	127591700	1	MET	0.000118022	-0.36844	834
ENSG00000115239	ASB3	2	53532672	53860160	-1	MET	0.000117834	-0.780882	835
ENSG00000125356	NDUFA1	X	119871832	119876662	1	MET	0.000117821	-0.580785	836
ENSG00000136982	DSCC1	8	119833976	119855894	-1	GEL	0.000117672	0.73169	837
ENSG00000196277	GRM7	3	6770001	7741533	1	MET	0.000117617	0.360507	838
ENSG00000170962	PDGFD	11	103907189	104164379	-1	MET	0.000117576	-0.765884	839
ENSG00000104765	BNIP3L	8	26383054	26505636	1	CNV	0.000117013	-0.626674	840
ENSG00000171241	SHCBP1	16	46578591	46621379	-1	GEL	0.000116996	0.40177	841
ENSG00000123407	HOXC12	12	53954903	53958956	1	MET	0.00011683	-0.696234	842
ENSG00000174407	MIR1-1HG	20	62550453	62570764	1	MET	0.000116684	-0.641088	843
ENSG00000155622	XAGE2	X	52369021	52375680	1	GEL	0.000116635	-0.322371	844
ENSG00000174684	B4GAT1	11	66345374	66347629	-1	MET	0.000116467	0.782853	845
ENSG00000167720	SRR	17	2303383	2325260	1	GEL	0.00011615	-0.0176225	846
ENSG00000287576	AC067930.9	8	143541648	143545128	1	GEL	0.000116062	-0.0359884	847
ENSG00000261437	AC108860.2	8	94637285	94639467	-1	GEL	0.000115805	0.703331	848
ENSG00000127377	CRYGN	7	151428832	151440813	-1	GEL	0.00011566	0.64615	849
ENSG00000108511	HOXB6	17	48595751	48604992	-1	GEL	0.000115587	0.535757	850
ENSG00000130312	MRPL34	19	17292609	17306843	1	MET	0.000115548	-0.723379	851
ENSG00000128309	MPST	22	37019635	37029821	1	MET	0.000115418	0.785685	852
ENSG00000197217	ENTPD4	8	23385783	23457695	-1	CNV	0.000115413	-0.631408	853
ENSG00000241489	AC244197.3	X	149477104	149540926	-1	MET	0.000114856	-0.705633	854
ENSG00000155961	RAB39B	X	155258235	155264491	-1	MET	0.00011473	-0.657043	855
ENSG00000170689	HOXB9	17	48621156	48626358	-1	MET	0.000114561	-0.412555	856
ENSG00000072778	ACADVL	17	7217125	7225266	1	GEL	0.000114481	-0.613833	857
ENSG00000153064	BANK1	4	101411286	102074812	1	MET	0.000114411	-0.610758	858
ENSG00000167525	PROCA1	17	28703197	28711854	-1	MET	0.000114324	-0.255319	859
ENSG00000134480	CCNH	5	87318416	87412930	-1	CNV	0.000113965	-0.253918	860
ENSG00000245937	LINC01184	5	127939152	128083172	-1	GEL	0.000113787	-0.762025	861
ENSG00000160688	FLAD1	1	154983338	154993111	1	GEL	0.000113737	0.376526	862
ENSG00000152348	ATG10	5	81972023	82276857	1	MET	0.000113692	-0.7777	863
ENSG00000172250	SERHL	22	42500568	42512560	1	MET	0.00011347	0.690972	864
ENSG00000171551	ECEL1	2	232479827	232487834	-1	MET	0.000113364	-0.0216468	865
ENSG00000247911	HMGN1P12	5	71537652	71537846	-1	CNV	0.000113359	-0.336627	866
ENSG00000162545	CAMK2N1	1	20482391	20486210	-1	MET	0.000113216	0.486755	867
ENSG00000166275	BORCS7	10	102854259	102864961	1	GEL	0.00011299	-0.710889	868
ENSG00000148848	ADAM12	10	126012381	126388455	-1	MET	0.000112827	0.778343	869
ENSG00000163885	CFAP100	3	126394909	126436556	1	MET	0.000112701	0.835637	870
ENSG00000100526	CDKN3	14	54396849	54420218	1	GEL	0.000112393	0.80314	871
ENSG00000274825	AL023803.2	20	38955910	38956547	1	GEL	0.000112199	-0.082694	872
ENSG00000251566	HMGB1P35	5	77146568	77147165	1	CNV	0.000112153	-0.0279252	873
ENSG00000168263	KCNV2	9	2717510	2730037	1	CNV	0.000112104	0.325668	874
ENSG00000145863	GABRA6	5	161547063	161702593	1	MET	0.000112031	-0.66798	875
ENSG00000008226	DLEC1	3	38039205	38124025	1	MET	0.000112003	0.756046	876
ENSG00000100350	FOXRED2	22	36487190	36507043	-1	MET	0.00011188	-0.769928	877
ENSG00000234771	SLC25A25-AS1	9	128108581	128118693	-1	GEL	0.00011172	0.438149	878
ENSG00000114346	ECT2	3	172750682	172821474	1	GEL	0.000111678	0.0728308	879
ENSG00000236921	AL157937.1	9	22203990	22214672	-1	CNV	0.000111555	-0.22572	880
ENSG00000120910	PPP3CC	8	22440819	22541142	1	CNV	0.000111487	-0.395078	881
ENSG00000168899	VAMP5	2	85584431	85593406	1	MET	0.000111326	0.19689	882
ENSG00000168389	MFSD2A	1	39955112	39969968	1	MET	0.000111317	-0.570008	883
ENSG00000101405	OXT	20	3071620	3072517	1	MET	0.000111263	0.6118	884
ENSG00000181856	SLC2A4	17	7281718	7288257	1	CNV	0.000110738	-0.364579	885
ENSG00000246582	AC100861.1	8	23224471	23230926	1	CNV	0.00011053	-0.54406	886
ENSG00000124749	COL21A1	6	56056590	56394094	-1	MET	0.000110448	0.618477	887
ENSG00000170935	NCBP2L	X	107774899	107795829	1	MET	0.000110358	-0.534855	888
ENSG00000277156	TOMM40P1	14	19267115	19268164	1	GEL	0.000110344	-0.502887	889
ENSG00000178567	EPM2AIP1	3	36985043	36993131	-1	GEL	0.000110126	0.805299	890
ENSG00000042493	CAPG	2	85394753	85418432	-1	MET	0.000110089	-0.618595	891
ENSG00000177374	HIC1	17	2054154	2063241	1	MET	0.000110021	-0.834258	892
ENSG00000228739	AL162384.1	9	6047360	6066714	1	CNV	0.000109837	0.673827	893
ENSG00000136327	NKX2-8	14	36580004	36582614	-1	MET	0.000109747	0.738131	894
ENSG00000204628	RACK1	5	181236897	181248096	-1	GEL	0.000109609	0.123812	895
ENSG00000100316	RPL3	22	39312882	39320389	-1	GEL	0.000109314	-0.459354	896
ENSG00000253535	AC120193.1	8	24295814	24912073	-1	CNV	0.000109234	-0.401268	897
ENSG00000152804	HHEX	10	92689955	92695647	1	MET	0.000109118	-0.0403346	898
ENSG00000144468	RHBDD1	2	226835581	226999215	1	MET	0.000109094	-0.815936	899
ENSG00000233429	HOTAIRM1	7	27095647	27100265	1	MET	0.00010909	0.718029	900
ENSG00000188730	VWC2	7	49773638	49921950	1	MET	0.000108996	-0.846699	901
ENSG00000181409	AATK	17	81110487	81166221	-1	MET	0.000108899	-0.520477	902
ENSG00000158691	ZSCAN12	6	28378955	28399734	-1	MET	0.000108888	-0.686743	903
ENSG00000179772	FOXS1	20	31844303	31845604	-1	MET	0.000108826	0.640665	904
ENSG00000171848	RRM2	2	10120698	10211725	1	GEL	0.000108822	-0.370689	905
ENSG00000167671	UBXN6	19	4444999	4457794	-1	GEL	0.000108698	-0.316171	906
ENSG00000260228	AC009119.1	16	83789967	83807834	-1	MET	0.000108662	-0.419439	907
ENSG00000245812	LINC02202	5	159100483	159117478	1	MET	0.000108617	-0.856943	908
ENSG00000106038	EVX1	7	27242700	27250493	1	MET	0.00010858	0.769424	909
ENSG00000171421	MRPL36	5	1798385	1801366	-1	GEL	0.000108454	0.40622	910
ENSG00000238164	TNFRSF14-AS1	1	2549920	2557031	-1	GEL	0.000108337	-0.390498	911
ENSG00000109475	RPL34	4	108620569	108630412	1	GEL	0.000108328	0.340106	912
ENSG00000222005	LINC01118	2	46698940	46822804	1	MET	0.000108311	-0.570711	913
ENSG00000257495	KRT73-AS1	12	52601467	52615305	1	MET	0.000108275	-0.590401	914
ENSG00000253405	EVX1-AS	7	27241429	27247229	-1	MET	0.00010824	0.826277	915
ENSG00000132518	GUCY2D	17	8002615	8020342	1	MET	0.000108214	0.660509	916
ENSG00000112941	TENT4A	5	6713432	6757044	1	GEL	0.000108186	0.599729	917
ENSG00000273226	AL391834.2	9	19375451	19375996	1	GEL	0.000108158	-0.593867	918
ENSG00000102878	HSF4	16	67164681	67169945	1	MET	0.000108086	0.824371	919
ENSG00000164761	TNFRSF11B	8	118923557	118951885	-1	MET	0.000108006	0.72846	920
ENSG00000151692	RNF144A	2	6917412	7068286	1	MET	0.000107907	-0.252392	921
ENSG00000186468	RPS23	5	82273320	82278396	-1	MET	0.000107895	0.790777	922
ENSG00000205464	ATP6AP1L	5	82279462	82386977	1	MET	0.000107875	0.778734	923
ENSG00000141750	STAC2	17	39210541	39225945	-1	MET	0.000107816	-0.733494	924
ENSG00000101182	PSMA7	20	62136733	62143440	-1	GEL	0.000107713	0.719922	925
ENSG00000137090	DMRT1	9	841690	969090	1	MET	0.000107676	0.426092	926
ENSG00000171953	ATPAF2	17	17977409	18039209	-1	GEL	0.000107613	-0.514809	927
ENSG00000173933	RBM4	11	66638667	66668374	1	MET	0.000107494	0.738407	928
ENSG00000108839	ALOX12	17	6996049	7010754	1	MET	0.000107432	0.576807	929
ENSG00000011677	GABRA3	X	152166234	152451315	-1	GEL	0.000107296	0.0983693	930
ENSG00000112902	SEMA5A	5	9035033	9546075	-1	MET	0.000107214	0.644627	931
ENSG00000272163	AF106564.1	8	24912165	24914717	-1	MET	0.000107065	-0.561731	932
ENSG00000243766	HOTTIP	7	27198575	27207259	1	MET	0.000107062	-0.748972	933
ENSG00000164508	H2AC1	6	25726063	25726562	-1	MET	0.000106963	0.472327	934
ENSG00000157111	TMEM171	5	73120569	73131809	1	CNV	0.000106914	-0.428116	935
ENSG00000125618	PAX8	2	113215997	113278921	-1	GEL	0.000106914	-0.376865	936
ENSG00000234800	PCMTD1P3	7	23721311	23721782	-1	GEL	0.000106844	0.702149	937
ENSG00000196371	FUT4	11	94543840	94549898	1	MET	0.000106812	-0.842324	938
ENSG00000113163	CERT1	5	75356345	75512138	-1	GEL	0.000106741	-0.737166	939
ENSG00000124762	CDKN1A	6	36676460	36687337	1	GEL	0.000106728	-0.434109	940
ENSG00000156076	WIF1	12	65050626	65121305	-1	MET	0.00010661	-0.7528	941
ENSG00000104660	LEPROTL1	8	30095408	30177208	1	GEL	0.000106319	0.287914	942
ENSG00000267606	AC006116.8	19	56354493	56368053	-1	MET	0.000106139	-0.774535	943
ENSG00000245281	AC124242.1	8	18084386	18097644	1	CNV	0.00010602	-0.52689	944
ENSG00000012171	SEMA3B	3	50267558	50277546	1	MET	0.000106007	0.344827	945
ENSG00000251380	DCANP1	5	135444214	135447348	-1	CNV	0.000105995	0.657931	946
ENSG00000237149	ZNF503-AS2	10	75401519	75408982	1	MET	0.000105768	0.583573	947
ENSG00000120899	PTK2B	8	27311482	27459391	1	GEL	0.000105717	-0.251961	948
ENSG00000113460	BRIX1	5	34915677	34925996	1	GEL	0.000105596	0.0254695	949
ENSG00000286366	AC005052.2	X	119791971	119810949	1	MET	0.000105531	-0.309668	950
ENSG00000236822	NMBR-AS1	6	142088233	142089219	1	MET	0.000105427	0.77895	951
ENSG00000167113	COQ4	9	128322544	128334072	1	GEL	0.000105403	-0.043874	952
ENSG00000151376	ME3	11	86441108	86672636	-1	MET	0.000105393	0.542736	953
ENSG00000128266	GNAZ	22	23070519	23125032	1	MET	0.00010539	0.025817	954
ENSG00000112246	SIM1	6	100385009	100464921	-1	MET	0.000105364	0.148942	955
ENSG00000083857	FAT1	4	186587794	186726722	-1	MET	0.000105256	0.680163	956
ENSG00000163689	CFAP20DC	3	58717365	59050084	-1	GEL	0.000105185	0.26221	957
ENSG00000172716	SLFN11	17	35350305	35373701	-1	MET	0.000105124	0.362722	958
ENSG00000081791	DELE1	5	141923855	141942047	1	GEL	0.000105013	-0.699848	959
ENSG00000172005	MAL	2	95025677	95053992	1	MET	0.000104974	0.707232	960
ENSG00000157734	SNX22	15	64151715	64157481	1	MET	0.000104947	0.500879	961
ENSG00000272143	FGF14-AS2	13	102394630	102395703	1	GEL	0.000104946	0.757679	962
ENSG00000072818	ACAP1	17	7336529	7351477	1	CNV	0.000104855	-0.359112	963
ENSG00000288638	LNCDAT	6	166167920	166171376	1	MET	0.000104824	-0.582997	964
ENSG00000196421	C20orf204	20	64034344	64039962	1	MET	0.00010481	0.415117	965
ENSG00000078900	TP73	1	3652516	3736201	1	MET	0.000104761	-0.735551	966
ENSG00000132570	PCBD2	5	134905120	135007959	1	GEL	0.000104654	-0.515009	967
ENSG00000170677	SOCS6	18	70289045	70330199	1	MET	0.000104634	-0.359232	968
ENSG00000269044	AC024075.2	19	16633797	16635269	-1	GEL	0.000104538	-0.45825	969
ENSG00000149636	DSN1	20	36751791	36773818	-1	GEL	0.000104333	0.309742	970
ENSG00000150991	UBC	12	124911604	124917368	-1	MET	0.000104328	0.0361666	971
ENSG00000124191	TOX2	20	43914852	44069616	1	MET	0.000104033	0.614548	972
ENSG00000083814	ZNF671	19	57719751	57727624	-1	MET	0.000103952	0.0481838	973
ENSG00000184916	JAG2	14	105140982	105168824	-1	MET	0.000103921	-0.522272	974
ENSG00000099622	CIRBP	19	1259384	1274880	1	GEL	0.000103894	-0.273009	975
ENSG00000268654	MIMT1	19	56840866	56848556	1	MET	0.000103819	-0.465439	976
ENSG00000109113	RAB34	17	28714281	28718429	-1	MET	0.00010381	0.5857	977
ENSG00000197021	EOLA2	X	149929527	149938700	-1	MET	0.000103718	-0.606085	978
ENSG00000099821	POLRMT	19	617221	633537	-1	MET	0.000103716	-0.50174	979
ENSG00000145794	MEGF10	5	127290796	127465737	1	MET	0.000103608	-0.810048	980
ENSG00000196730	DAPK1	9	87497228	87708634	1	MET	0.000103516	0.490606	981
ENSG00000167900	TK1	17	78174091	78187233	-1	GEL	0.000103415	0.487105	982
ENSG00000171759	PAH	12	102836889	102958410	-1	MET	0.000103377	-0.659079	983
ENSG00000285367	AC087564.1	16	51150770	51442519	1	MET	0.000103231	0.758708	984
ENSG00000120896	SORBS3	8	22544986	22575788	1	CNV	0.000103207	-0.445795	985
ENSG00000026025	VIM	10	17228241	17237593	1	MET	0.000102955	0.519681	986
ENSG00000169813	HNRNPF	10	43385617	43409166	-1	MET	0.00010293	0.107371	987
ENSG00000137960	GIPC2	1	77979542	78138444	1	MET	0.000102906	0.705533	988
ENSG00000104756	KCTD9	8	25427847	25458476	-1	CNV	0.000102673	-0.42622	989
ENSG00000182700	IGIP	5	140125937	140129392	1	GEL	0.000102583	0.377849	990
ENSG00000130826	DKC1	X	154762742	154777689	1	MET	0.000102541	-0.0469731	991
ENSG00000172817	CYP7B1	8	64587763	64798737	-1	MET	0.000102536	0.860716	992
ENSG00000132692	BCAN	1	156641390	156659532	1	MET	0.000102197	-0.804065	993
ENSG00000067829	IDH3G	X	153785766	153794523	-1	MET	0.000102186	-0.616134	994
ENSG00000261678	SCRT1	8	144330565	144336482	-1	MET	0.000102063	0.465251	995
ENSG00000178773	CPNE7	16	89575758	89597246	1	MET	0.000101828	0.591948	996
ENSG00000169607	CKAP2L	2	112736349	112764664	-1	GEL	0.000101704	0.650635	997
ENSG00000234753	FOXP4-AS1	6	41494853	41548621	-1	MET	0.000101693	0.392552	998
ENSG00000053371	AKR7A2	1	19303965	19312144	-1	MET	0.000101471	-0.141932	999
ENSG00000270087	AC010997.3	10	75279726	75401246	-1	MET	0.000101368	0.567733	1000
ENSG00000008300	CELSR3	3	48636463	48662886	-1	MET	0.000101274	-0.693416	1001
ENSG00000196420	S100A5	1	153537147	153541765	-1	GEL	0.000101204	0.541044	1002
ENSG00000113328	CCNG1	5	163437569	163446151	1	GEL	0.000101193	0.217678	1003
ENSG00000133124	IRS4	X	108719946	108736563	-1	MET	0.000101184	-0.486069	1004
ENSG00000114346	ECT2	3	172750682	172821474	1	CNV	0.000101073	0.148554	1005
ENSG00000287370	AL356317.1	X	64205974	64233855	1	MET	0.000101067	0.766151	1006
ENSG00000147316	MCPH1	8	6406596	6648508	1	GEL	0.000101047	-0.754006	1007
ENSG00000224032	EPB41L4A-AS1	5	112160526	112164818	1	GEL	0.000100755	0.287778	1008
ENSG00000163697	APBB2	4	40810027	41216714	-1	MET	0.000100724	-0.765238	1009
ENSG00000249293	AC091868.2	5	73778039	73786491	-1	CNV	0.000100626	-0.299255	1010
ENSG00000156469	MTERF3	8	96239398	96261610	-1	GEL	0.000100625	-0.541399	1011
ENSG00000172728	FUT10	8	33370824	33473146	-1	GEL	0.000100594	-0.287499	1012
ENSG00000215288	AC067904.1	8	27011121	27012371	-1	CNV	0.000100509	-0.381501	1013
ENSG00000132932	ATP8A2	13	25371974	26025851	1	MET	0.000100397	0.460056	1014
ENSG00000274866	AC051649.2	11	1997484	1997552	1	MET	0.000100332	-0.644293	1015
ENSG00000080298	RFX3	9	3218297	3526004	-1	GEL	0.000100211	0.599075	1016
ENSG00000185760	KCNQ5	6	72621792	73198853	1	MET	0.000100115	-0.763223	1017
ENSG00000158402	CDC25C	5	138285269	138338355	-1	GEL	0.00010002	0.47754	1018
ENSG00000156011	PSD3	8	18527303	19084730	-1	CNV	0.000100017	-0.437317	1019
ENSG00000101158	NELFCD	20	58981208	58995133	1	GEL	9.99945e-05	0.512051	1020
ENSG00000006638	TBXA2R	19	3594507	3606875	-1	MET	9.99713e-05	0.198489	1021
ENSG00000278594	AL589182.2	14	19131842	19132890	-1	GEL	9.99211e-05	0.185464	1022
ENSG00000185950	IRS2	13	109752695	109786583	-1	MET	9.98229e-05	-0.720916	1023
ENSG00000282933	RHOXF1P3	X	119942834	119992810	1	MET	9.98023e-05	0.537897	1024
ENSG00000101670	LIPG	18	49560699	49599185	1	GEL	9.96966e-05	-0.0720395	1025
ENSG00000011304	PTBP1	19	797075	812327	1	MET	9.96489e-05	0.33732	1026
ENSG00000120160	EQTN	9	27284654	27297150	-1	CNV	9.96003e-05	-0.33078	1027
ENSG00000122735	DNAI1	9	34457414	34520988	1	MET	9.95991e-05	-0.798228	1028
ENSG00000251400	ALDH7A1P1	5	77290268	77291800	1	CNV	9.94012e-05	-0.424366	1029
ENSG00000162761	LMX1A	1	165201867	165356715	-1	MET	9.93626e-05	0.631193	1030
ENSG00000146047	H2BC1	6	25726777	25727345	1	MET	9.92415e-05	0.618734	1031
ENSG00000238123	MID1IP1-AS1	X	38801568	38803883	-1	MET	9.91423e-05	-0.573002	1032
ENSG00000213339	QTRT1	19	10701430	10713437	1	MET	9.91229e-05	0.65199	1033
ENSG00000163618	CADPS	3	62398346	62875416	-1	MET	9.89949e-05	-0.544041	1034
ENSG00000129255	MPDU1	17	7583529	7592789	1	GEL	9.88309e-05	-0.336569	1035
ENSG00000099617	EFNA2	19	1285873	1301431	1	MET	9.88307e-05	0.516027	1036
ENSG00000134056	MRPS36	5	69217760	69230158	1	GEL	9.88301e-05	-0.673521	1037
ENSG00000278708	AC004080.16	7	27201844	27202219	1	MET	9.8798e-05	-0.578355	1038
ENSG00000152977	ZIC1	3	147393422	147510293	1	MET	9.87669e-05	0.268846	1039
ENSG00000225855	RUSC1-AS1	1	155316863	155324176	-1	MET	9.87652e-05	0.785161	1040
ENSG00000287537	AC020612.4	12	49536677	49538894	-1	MET	9.87535e-05	-0.371405	1041
ENSG00000282816	AC000035.1	22	29480220	29481113	-1	MET	9.86951e-05	0.316879	1042
ENSG00000161800	RACGAP1	12	49976923	50033136	-1	MET	9.85994e-05	0.567534	1043
ENSG00000157680	DGKI	7	137381037	137847092	-1	MET	9.85412e-05	0.737419	1044
ENSG00000162980	ARL5A	2	151788984	151828492	-1	MET	9.83059e-05	-0.552662	1045
ENSG00000197859	ADAMTSL2	9	133532164	133575519	1	MET	9.82815e-05	0.673955	1046
ENSG00000170222	ADPRM	17	10697594	10711558	1	GEL	9.82779e-05	-0.551073	1047
ENSG00000125650	PSPN	19	6375148	6379058	-1	GEL	9.8185e-05	0.501494	1048
ENSG00000105991	HOXA1	7	27092993	27096000	-1	MET	9.81258e-05	0.61084	1049
ENSG00000167702	KIFC2	8	144466043	144474202	1	MET	9.81252e-05	0.502886	1050
ENSG00000172239	PAIP1	5	43526267	43557758	-1	GEL	9.80952e-05	0.126681	1051
ENSG00000155657	TTN	2	178525989	178830802	-1	MUT	9.80459e-05	0.712832	1052
ENSG00000182648	LINC01006	7	156388922	156640654	-1	MET	9.77979e-05	-0.810426	1053
ENSG00000054179	ENTPD2	9	137048107	137054061	-1	MET	9.77348e-05	-0.695633	1054
ENSG00000128052	KDR	4	55078481	55125595	-1	MET	9.76459e-05	-0.735927	1055
ENSG00000130876	SLC7A10	19	33208664	33225850	-1	MET	9.73953e-05	0.586597	1056
ENSG00000154856	APCDD1	18	10454635	10489949	1	MET	9.73761e-05	0.483377	1057
ENSG00000227627	AL080276.2	6	152983331	152991322	1	MET	9.7281e-05	-0.668805	1058
ENSG00000149177	PTPRJ	11	47980558	48170841	1	MET	9.72567e-05	0.700834	1059
ENSG00000197251	LINC00336	6	33586106	33593338	-1	MET	9.72013e-05	0.208405	1060
ENSG00000165675	ENOX2	X	130622325	130903317	-1	MET	9.70758e-05	0.416581	1061
ENSG00000093009	CDC45	22	19479457	19520612	1	GEL	9.702e-05	0.684192	1062
ENSG00000133275	CSNK1G2	19	1941172	1981338	1	MET	9.69524e-05	-0.741622	1063
ENSG00000196408	NOXO1	16	1978917	1984192	-1	MET	9.69355e-05	0.635706	1064
ENSG00000179083	FAM133A	X	93674013	93712274	1	MET	9.68189e-05	-0.763549	1065
ENSG00000248930	CHP1P1	5	73020700	73021279	-1	CNV	9.68148e-05	-0.501452	1066
ENSG00000255121	CENATAC-DT	11	118994824	118998004	-1	GEL	9.67993e-05	0.487399	1067
ENSG00000075234	TTC38	22	46267961	46294008	1	GEL	9.67776e-05	-0.254229	1068
ENSG00000038427	VCAN	5	83471618	83582303	1	CNV	9.67318e-05	0.307112	1069
ENSG00000221914	PPP2R2A	8	26291508	26372680	1	CNV	9.67085e-05	-0.746665	1070
ENSG00000256870	SLC5A8	12	101155493	101210238	-1	MET	9.66035e-05	-0.321395	1071
ENSG00000090376	IRAK3	12	66189195	66254622	1	MET	9.65609e-05	0.568819	1072
ENSG00000123977	DAW1	2	227871054	227924344	1	MET	9.65381e-05	0.701803	1073
ENSG00000104888	SLC17A7	19	49429401	49442360	-1	MET	9.63384e-05	0.710691	1074
ENSG00000275266	AC051649.3	11	1996540	1996610	1	MET	9.62291e-05	-0.565418	1075
ENSG00000111432	FZD10	12	130162459	130165740	1	MET	9.60907e-05	0.827907	1076
ENSG00000179750	APOBEC3B	22	38982347	38992804	1	GEL	9.60367e-05	0.378003	1077
ENSG00000183696	UPP1	7	48088628	48108736	1	MET	9.56043e-05	-0.744131	1078
ENSG00000239911	PRKAG2-AS1	7	151877042	151879223	1	MET	9.5593e-05	-0.150848	1079
ENSG00000127252	PLAAT1	3	193241128	193277738	1	GEL	9.55313e-05	0.117115	1080
ENSG00000267432	DNAH17-AS1	17	78484882	78503056	1	GEL	9.52645e-05	0.342609	1081
ENSG00000153820	SPHKAP	2	227979955	228181687	-1	MET	9.52629e-05	-0.555802	1082
ENSG00000184575	XPOT	12	64404392	64451125	1	GEL	9.51261e-05	0.430223	1083
ENSG00000151322	NPAS3	14	32934396	33820863	1	MET	9.511e-05	0.764819	1084
ENSG00000185480	PARPBP	12	102120183	102197520	1	GEL	9.50986e-05	-0.436379	1085
ENSG00000158806	NPM2	8	22024125	22036897	1	CNV	9.50692e-05	-0.668377	1086
ENSG00000178053	MLF1	3	158571163	158607252	1	GEL	9.50664e-05	0.349435	1087
ENSG00000152234	ATP5F1A	18	46080248	46104334	-1	GEL	9.49276e-05	-0.525063	1088
ENSG00000035664	DAPK2	15	63907036	64072033	-1	GEL	9.47499e-05	-0.330479	1089
ENSG00000180921	FAM83H	8	143723933	143738234	-1	MET	9.47239e-05	0.394092	1090
ENSG00000161921	CXCL16	17	4733533	4739928	-1	MET	9.47012e-05	-0.591413	1091
ENSG00000147416	ATP6V1B2	8	20197381	20226819	1	GEL	9.46886e-05	-0.143482	1092
ENSG00000091640	SPAG7	17	4959226	4967817	-1	GEL	9.45118e-05	-0.713067	1093
ENSG00000231473	RB1-DT	13	48296162	48303661	-1	MET	9.439e-05	0.714936	1094
ENSG00000108309	RUNDC3A	17	44308413	44318670	1	MET	9.43711e-05	0.725995	1095
ENSG00000099875	MKNK2	19	2037465	2051244	-1	MET	9.40962e-05	-0.60911	1096
ENSG00000182383	RPL27AP5	5	74990189	74990637	-1	CNV	9.39926e-05	-0.408164	1097
ENSG00000251173	UCHL1-AS1	4	41220074	41256727	-1	MET	9.39925e-05	0.594116	1098
ENSG00000071859	FAM50A	X	154444141	154450654	1	MET	9.39862e-05	-0.807006	1099
ENSG00000170412	GPRC5C	17	74424851	74451653	1	MET	9.39597e-05	-0.43114	1100
ENSG00000168269	FOXI1	5	170105897	170109734	1	MET	9.38885e-05	-0.728925	1101
ENSG00000141574	SECTM1	17	82321024	82334074	-1	MET	9.38676e-05	-0.385114	1102
ENSG00000198689	SLC9A6	X	135973841	136047269	1	MET	9.38069e-05	-0.763475	1103
ENSG00000151364	KCTD14	11	78015715	78046191	-1	GEL	9.37953e-05	0.613315	1104
ENSG00000162063	CCNF	16	2429394	2458854	1	GEL	9.37913e-05	0.052811	1105
ENSG00000147202	DIAPH2	X	96684663	97604997	1	MET	9.36989e-05	-0.593218	1106
ENSG00000111665	CDCA3	12	6844793	6851292	-1	GEL	9.36805e-05	0.794477	1107
ENSG00000139874	SSTR1	14	38207904	38213067	1	MET	9.36805e-05	0.548773	1108
ENSG00000254254	AC012349.1	8	56445807	56556513	1	MET	9.34992e-05	-0.726832	1109
ENSG00000251095	AC093866.1	4	89410960	89726752	1	GEL	9.34321e-05	-0.157833	1110
ENSG00000198400	NTRK1	1	156815640	156881850	1	MET	9.33924e-05	-0.731957	1111
ENSG00000167553	TUBA1C	12	49188736	49274600	1	GEL	9.3252e-05	-0.834586	1112
ENSG00000171444	MCC	5	113022099	113488823	-1	MET	9.31704e-05	0.623609	1113
ENSG00000104671	DCTN6	8	30156319	30183639	1	GEL	9.31422e-05	-0.734289	1114
ENSG00000236212	AC009262.1	7	34209465	34299012	1	GEL	9.31395e-05	0.189875	1115
ENSG00000188243	COMMD6	13	75525219	75549439	-1	MET	9.30547e-05	-0.616428	1116
ENSG00000139044	B4GALNT3	12	459939	563509	1	MET	9.29957e-05	-0.269229	1117
ENSG00000005513	SOX8	16	981770	986979	1	MET	9.28877e-05	0.689707	1118
ENSG00000136574	GATA4	8	11676959	11760002	1	MET	9.28524e-05	0.45351	1119
ENSG00000203995	ZYG11A	1	52842511	52894998	1	GEL	9.28208e-05	0.0296895	1120
ENSG00000156795	NTAQ1	8	123416726	123470028	1	MET	9.27616e-05	-0.20948	1121
ENSG00000101187	SLCO4A1	20	62642503	62685785	1	MET	9.27411e-05	-0.644477	1122
ENSG00000105982	RNF32	7	156640281	156677130	1	MET	9.26924e-05	-0.69389	1123
ENSG00000163081	CCDC140	2	222298147	222305217	1	MET	9.26617e-05	-0.606211	1124
ENSG00000160877	NACC1	19	13116862	13141147	1	MET	9.24911e-05	-0.0341824	1125
ENSG00000177453	NIM1K	5	43192071	43280850	1	MET	9.24651e-05	-0.768405	1126
ENSG00000129292	PHF20L1	8	132775358	132848807	1	CNV	9.24095e-05	0.801514	1127
ENSG00000136110	CNMD	13	52703264	52739820	-1	MET	9.24074e-05	0.68631	1128
ENSG00000047648	ARHGAP6	X	11117651	11665920	-1	MET	9.22103e-05	-0.302838	1129
ENSG00000178999	AURKB	17	8204733	8210600	-1	GEL	9.21997e-05	0.206896	1130
ENSG00000112333	NR2E1	6	108166022	108188805	1	MET	9.21922e-05	-0.596534	1131
ENSG00000101447	FAM83D	20	38926312	38953106	1	GEL	9.20332e-05	0.216696	1132
ENSG00000234534	CSNK1G2P1	9	5040945	5041940	1	CNV	9.18577e-05	-0.0356054	1133
ENSG00000225548	LINC01980	3	27797552	27931579	1	GEL	9.17342e-05	0.679974	1134
ENSG00000172239	PAIP1	5	43526267	43557758	-1	MET	9.14794e-05	-0.565268	1135
ENSG00000163623	NKX6-1	4	84491985	84499292	-1	MET	9.11915e-05	-0.425863	1136
ENSG00000128710	HOXD10	2	176108790	176119937	1	MET	9.11792e-05	-0.472624	1137
ENSG00000118156	ZNF541	19	47520685	47555856	-1	MET	9.1153e-05	0.0861963	1138
ENSG00000183401	CCDC159	19	11344684	11354944	1	GEL	9.09563e-05	-0.15129	1139
ENSG00000287394	AC244102.4	X	152574677	152698700	-1	GEL	9.07901e-05	0.72212	1140
ENSG00000285844	FO393414.3	6	72614386	72622073	-1	MET	9.07856e-05	-0.688757	1141
ENSG00000275074	NUDT18	8	22106874	22109419	-1	GEL	9.07178e-05	-0.254819	1142
ENSG00000167081	PBX3	9	125747345	125967377	1	MET	9.06821e-05	-0.332973	1143
ENSG00000185798	WDR53	3	196554177	196568674	-1	GEL	9.06487e-05	-0.276066	1144
ENSG00000077942	FBLN1	22	45502238	45601135	1	MET	9.06048e-05	0.731669	1145
ENSG00000129354	AP1M2	19	10572671	10587315	-1	GEL	9.05978e-05	0.701217	1146
ENSG00000100479	POLE2	14	49643555	49688422	-1	GEL	9.05636e-05	0.649128	1147
ENSG00000253891	AC023202.1	8	24169001	24177080	-1	CNV	9.05079e-05	-0.411954	1148
ENSG00000132436	FIGNL1	7	50444128	50542535	-1	MET	9.04442e-05	-0.722253	1149
ENSG00000135679	MDM2	12	68808177	68850686	1	GEL	9.04414e-05	-0.438399	1150
ENSG00000286007	AC113189.12	17	7428861	7436278	1	CNV	9.03252e-05	-0.292146	1151
ENSG00000246379	AC040168.1	16	55984009	56191118	-1	MET	9.02582e-05	0.475009	1152
ENSG00000111247	RAD51AP1	12	4538798	4560047	1	GEL	9.02569e-05	0.757982	1153
ENSG00000166337	TAF10	11	6606294	6612539	-1	MET	9.01291e-05	-0.291609	1154
ENSG00000139734	DIAPH3	13	59665583	60163928	-1	GEL	8.99609e-05	0.424373	1155
ENSG00000161647	MPP3	17	43800799	43833170	-1	GEL	8.9681e-05	-0.109713	1156
ENSG00000262136	AC092115.3	16	69727013	69742563	1	GEL	8.96463e-05	0.544057	1157
ENSG00000134602	STK26	X	132023302	132075943	1	MET	8.96452e-05	-0.236731	1158
ENSG00000155093	PTPRN2	7	157539056	158587823	-1	MET	8.95875e-05	-0.547005	1159
ENSG00000248569	AC026410.3	5	80351021	80351956	-1	CNV	8.9572e-05	-0.291499	1160
ENSG00000171385	KCND3	1	111770662	111989668	-1	MET	8.94621e-05	0.434839	1161
ENSG00000285804	AC025774.1	5	72087782	72108000	-1	CNV	8.92413e-05	-0.638584	1162
ENSG00000172201	ID4	6	19837370	19842197	1	MET	8.91385e-05	0.5778	1163
ENSG00000012779	ALOX5	10	45374176	45446119	1	MET	8.91103e-05	0.81764	1164
ENSG00000047936	ROS1	6	117287353	117425942	-1	GEL	8.90949e-05	0.365894	1165
ENSG00000078061	ARAF	X	47561205	47571908	1	MET	8.89797e-05	0.785904	1166
ENSG00000175879	HOXD8	2	176129694	176132695	1	MET	8.88953e-05	0.0914286	1167
ENSG00000175166	PSMD2	3	184299198	184309050	1	GEL	8.8743e-05	0.357135	1168
ENSG00000256417	AC006206.2	12	5290480	5383653	1	GEL	8.86582e-05	-0.553491	1169
ENSG00000104722	NEFM	8	24913758	24919098	1	MET	8.84508e-05	-0.14636	1170
ENSG00000287923	AL138701.2	13	105950292	106064069	-1	GEL	8.82814e-05	0.678702	1171
ENSG00000132825	PPP1R3D	20	59936663	59940305	-1	MET	8.82094e-05	-0.23823	1172
ENSG00000198576	ARC	8	142611049	142614479	-1	MET	8.81397e-05	0.682135	1173
ENSG00000204053	MYCLP1	X	107272582	107273656	1	MET	8.80873e-05	-0.613469	1174
ENSG00000187210	GCNT1	9	76419850	76651203	1	MET	8.79839e-05	0.257514	1175
ENSG00000009709	PAX7	1	18630846	18748866	1	MET	8.7959e-05	0.374514	1176
ENSG00000228008	AC105935.1	3	49903845	49916937	1	MET	8.79525e-05	0.690209	1177
ENSG00000160207	HSF2BP	21	43529186	43659488	-1	GEL	8.7789e-05	0.173889	1178
ENSG00000237594	AP000251.1	21	31559245	31560487	1	GEL	8.77878e-05	-0.0416746	1179
ENSG00000118193	KIF14	1	200551497	200620751	-1	GEL	8.77602e-05	0.356432	1180
ENSG00000134597	RBMX2	X	130401987	130413656	1	MET	8.76854e-05	0.651838	1181
ENSG00000148826	NKX6-2	10	132783179	132786147	-1	MET	8.75682e-05	-0.76069	1182
ENSG00000170162	VGLL2	6	117265558	117273565	1	MET	8.7465e-05	-0.807093	1183
ENSG00000105173	CCNE1	19	29811991	29824312	1	GEL	8.72785e-05	0.485743	1184
ENSG00000113141	IK	5	140647058	140662480	1	GEL	8.72271e-05	-0.618344	1185
ENSG00000013563	DNASE1L1	X	154401236	154412112	-1	MET	8.72252e-05	-0.712467	1186
ENSG00000197153	H3C12	6	27890315	27893106	-1	MET	8.71818e-05	0.389555	1187
ENSG00000113163	CERT1	5	75356345	75512138	-1	MET	8.70466e-05	0.644415	1188
ENSG00000075826	SEC31B	10	100486646	100519864	-1	MET	8.7007e-05	0.706271	1189
ENSG00000121152	NCAPH	2	96335766	96377091	1	GEL	8.69856e-05	-0.0839793	1190
ENSG00000066230	SLC9A3	5	470456	524449	-1	MET	8.68689e-05	-0.105456	1191
ENSG00000004809	SLC22A16	6	110424687	110476641	-1	MET	8.68618e-05	-0.319346	1192
ENSG00000272933	AL391121.1	10	102642792	102644140	-1	MET	8.67761e-05	0.522718	1193
ENSG00000163507	CIP2A	3	108549864	108589644	-1	GEL	8.67649e-05	-0.485013	1194
ENSG00000112984	KIF20A	5	138178719	138187723	1	GEL	8.67248e-05	0.149866	1195
ENSG00000254389	RHPN1-AS1	8	143366631	143368548	-1	GEL	8.66936e-05	0.288676	1196
ENSG00000263711	LINC02864	18	73151241	73264480	-1	GEL	8.66258e-05	0.098054	1197
ENSG00000159263	SIM2	21	36699115	36749917	1	MET	8.65429e-05	-0.195851	1198
ENSG00000204103	MAFB	20	40685848	40689236	-1	MET	8.65226e-05	-0.535143	1199
ENSG00000146648	EGFR	7	55019017	55211628	1	MET	8.6482e-05	0.492798	1200
ENSG00000175906	ARL4D	17	43398993	43401137	1	MET	8.63902e-05	0.257668	1201
ENSG00000040608	RTN4R	22	20241415	20283246	-1	MET	8.61977e-05	-0.822476	1202
ENSG00000184900	SUMO3	21	44805617	44818779	-1	MET	8.61423e-05	-0.557688	1203
ENSG00000161920	MED11	17	4731428	4733608	1	GEL	8.61093e-05	-0.0404213	1204
ENSG00000071553	ATP6AP1	X	154428633	154436516	1	MET	8.5923e-05	-0.615561	1205
ENSG00000135916	ITM2C	2	230864639	230879248	1	MET	8.58839e-05	0.801005	1206
ENSG00000104613	INTS10	8	19817391	19852083	1	GEL	8.58783e-05	-0.795342	1207
ENSG00000164128	NPY1R	4	163323962	163344832	-1	MET	8.58389e-05	-0.671303	1208
ENSG00000147231	RADX	X	106611930	106679439	1	MET	8.57728e-05	0.0526246	1209
ENSG00000072571	HMMR	5	163460203	163491941	1	GEL	8.57013e-05	0.280925	1210
ENSG00000101146	RAE1	20	57351223	57379211	1	GEL	8.57008e-05	0.706504	1211
ENSG00000249550	LINC01234	12	113583886	113773726	-1	GEL	8.56985e-05	0.0895087	1212
ENSG00000105880	DLX5	7	97020396	97024950	-1	MET	8.54231e-05	0.632552	1213
ENSG00000154839	SKA1	18	50375040	50394168	1	GEL	8.53754e-05	-0.75225	1214
ENSG00000125651	GTF2F1	19	6379572	6393981	-1	GEL	8.53738e-05	-0.0244359	1215
ENSG00000157483	MYO1E	15	59132434	59372871	-1	MET	8.53251e-05	-0.235816	1216
ENSG00000101282	RSPO4	20	958452	1002311	-1	GEL	8.5316e-05	-0.318961	1217
ENSG00000130844	ZNF331	19	53519527	53580269	1	MET	8.53029e-05	-0.726215	1218
ENSG00000152253	SPC25	2	168834132	168913371	-1	GEL	8.52684e-05	0.707357	1219
ENSG00000265345	MIR5188	12	124915547	124915659	1	MET	8.52608e-05	0.053978	1220
ENSG00000151892	GFRA1	10	116056925	116273284	-1	MET	8.52406e-05	-0.650939	1221
ENSG00000135577	NMBR	6	142058330	142088799	-1	MET	8.50757e-05	0.78281	1222
ENSG00000270179	AP002840.2	11	113368478	113369117	1	GEL	8.50174e-05	-0.314913	1223
ENSG00000164331	ANKRA2	5	73552190	73565667	-1	CNV	8.49563e-05	-0.651027	1224
ENSG00000196581	AJAP1	1	4654609	4792534	1	MET	8.49141e-05	0.507931	1225
ENSG00000150753	CCT5	5	10249929	10266389	1	GEL	8.48303e-05	-0.619736	1226
ENSG00000141837	CACNA1A	19	13206442	13633025	-1	MET	8.47593e-05	0.517202	1227
ENSG00000247287	AL359220.1	14	61294909	61322838	-1	MET	8.47559e-05	0.665579	1228
ENSG00000165646	SLC18A2	10	117241093	117279430	1	MET	8.47285e-05	0.694447	1229
ENSG00000140945	CDH13	16	82626965	83800640	1	MET	8.47117e-05	0.746234	1230
ENSG00000065882	TBC1D1	4	37891084	38139175	1	MET	8.46886e-05	0.36552	1231
ENSG00000185825	BCAP31	X	153700492	153724565	-1	MET	8.46789e-05	-0.744421	1232
ENSG00000186766	FOXI2	10	127737185	127741183	1	MET	8.4674e-05	0.00941016	1233
ENSG00000239677	PDZRN3-AS1	3	73621713	73626796	1	MET	8.46414e-05	-0.138361	1234
ENSG00000147459	DOCK5	8	25184689	25418082	1	MET	8.45795e-05	0.123242	1235
ENSG00000286614	AL589182.3	14	19072333	19075341	1	GEL	8.44265e-05	-0.162542	1236
ENSG00000104549	SQLE	8	124998497	125022283	1	GEL	8.43333e-05	0.216297	1237
ENSG00000184012	TMPRSS2	21	41464300	41531116	-1	MET	8.43279e-05	-0.598235	1238
ENSG00000183145	RIPPLY3	21	37006150	37019662	1	MET	8.41629e-05	0.459599	1239
ENSG00000278057	TEX28	X	154271265	154295853	-1	MET	8.41531e-05	-0.131369	1240
ENSG00000090316	MAEA	4	1289887	1340147	1	MET	8.40991e-05	0.199272	1241
ENSG00000225864	AL645939.1	6	29722981	29723971	-1	MET	8.39899e-05	0.546022	1242
ENSG00000165240	ATP7A	X	77910656	78050395	1	MET	8.38625e-05	-0.237421	1243
ENSG00000126756	UXT	X	47651796	47659180	-1	MET	8.38254e-05	-0.240491	1244
ENSG00000196741	LINC01560	X	47483571	47484823	1	MET	8.37733e-05	0.638462	1245
ENSG00000101856	PGRMC1	X	119236245	119244466	1	MET	8.37371e-05	-0.615155	1246
ENSG00000162989	KCNJ3	2	154697855	154858354	1	MET	8.37327e-05	-0.385627	1247
ENSG00000166169	POLL	10	101578882	101588270	-1	GEL	8.3711e-05	-0.474422	1248
ENSG00000246820	RIC3-DT	11	8169167	8178903	1	MET	8.35339e-05	0.570629	1249
ENSG00000224271	AL117329.1	22	47630827	48023004	1	GEL	8.34603e-05	0.645819	1250
ENSG00000125354	SEPTIN6	X	119615724	119693370	-1	MET	8.33817e-05	-0.210938	1251
ENSG00000253832	AC107373.1	8	24992002	25009777	1	CNV	8.33164e-05	-0.563754	1252
ENSG00000164252	AGGF1	5	77029251	77065234	1	GEL	8.33025e-05	-0.647177	1253
ENSG00000107562	CXCL12	10	44370165	44386493	-1	MET	8.32738e-05	0.548218	1254
ENSG00000273049	AC012531.3	12	53985845	54034888	1	MET	8.30591e-05	-0.331347	1255
ENSG00000275130	AL592227.1	9	11618496	11618621	-1	CNV	8.30557e-05	-0.152019	1256
ENSG00000099800	TIMM13	19	2425625	2427586	-1	MET	8.30072e-05	-0.544103	1257
ENSG00000178951	ZBTB7A	19	4043303	4066899	-1	MET	8.29521e-05	-0.164741	1258
ENSG00000109016	DHRS7B	17	21123364	21193265	1	GEL	8.28374e-05	0.103812	1259
ENSG00000234072	AC074117.1	2	27356246	27367622	1	GEL	8.28128e-05	-0.348066	1260
ENSG00000277893	SRD5A2	2	31522480	31580938	-1	MET	8.2611e-05	-0.191164	1261
ENSG00000233237	LINC00472	6	71343427	71420745	-1	MET	8.25346e-05	-0.651032	1262
ENSG00000266970	AC061992.2	17	78360453	78373911	1	MET	8.25182e-05	-0.615402	1263
ENSG00000143786	CNIH3	1	224434660	224740554	1	MET	8.24888e-05	-0.70398	1264
ENSG00000274618	H4C6	6	26240393	26240793	1	MET	8.24826e-05	0.454722	1265
ENSG00000203760	CENPW	6	126340115	126348875	1	GEL	8.24802e-05	0.224376	1266
ENSG00000135722	FBXL8	16	67159932	67164570	1	MET	8.24691e-05	0.643863	1267
ENSG00000085840	ORC1	1	52372829	52404423	-1	GEL	8.24339e-05	-0.0110051	1268
ENSG00000172244	C5orf34	5	43486709	43515148	-1	GEL	8.23679e-05	-0.0688293	1269
ENSG00000288617	AL049777.1	14	28765640	28792284	1	MET	8.21781e-05	0.742266	1270
ENSG00000173846	PLK3	1	44800377	44805990	1	MET	8.21381e-05	-0.74101	1271
ENSG00000134762	DSC3	18	30989365	31042815	-1	MET	8.18368e-05	0.814558	1272
ENSG00000165804	ZNF219	14	21090077	21104722	-1	MET	8.18299e-05	0.290426	1273
ENSG00000135424	ITGA7	12	55684568	55716043	-1	MET	8.17962e-05	-0.102324	1274
ENSG00000007350	TKTL1	X	154295795	154330350	1	MET	8.17243e-05	-0.137707	1275
ENSG00000140932	CMTM2	16	66579448	66588275	1	MET	8.1687e-05	0.473528	1276
ENSG00000130529	TRPM4	19	49157741	49211836	1	MET	8.162e-05	-0.604365	1277
ENSG00000230989	HSBP1	16	83807978	83819737	1	MET	8.16062e-05	-0.302178	1278
ENSG00000168952	STXBP6	14	24809656	25050297	-1	MET	8.15229e-05	0.619405	1279
ENSG00000242265	PEG10	7	94656325	94669695	1	MET	8.15068e-05	-0.112538	1280
ENSG00000131435	PDLIM4	5	132257696	132273454	1	MET	8.1422e-05	0.302179	1281
ENSG00000137857	DUOX1	15	45129933	45165576	1	MET	8.14005e-05	0.539293	1282
ENSG00000175826	CTDNEP1	17	7243591	7252491	-1	GEL	8.13979e-05	0.0861454	1283
ENSG00000197892	KIF13B	8	29067278	29263124	-1	GEL	8.1366e-05	-0.0960377	1284
ENSG00000284986	AL449043.2	9	52452	73374	-1	CNV	8.13264e-05	-0.237633	1285
ENSG00000255108	AP006621.1	11	823634	832883	-1	MET	8.10937e-05	-0.755159	1286
ENSG00000151287	TEX30	13	102765888	102773811	-1	MET	8.10677e-05	0.427199	1287
ENSG00000169567	HINT1	5	131155383	131224468	-1	GEL	8.10071e-05	0.323654	1288
ENSG00000113048	MRPS27	5	72219403	72320646	-1	MET	8.09078e-05	0.370533	1289
ENSG00000146109	ABT1	6	26596953	26600739	1	MET	8.08202e-05	0.271448	1290
ENSG00000142173	COL6A2	21	46098112	46132848	1	MET	8.07512e-05	0.721372	1291
ENSG00000161955	TNFSF13	17	7558292	7561608	1	GEL	8.06599e-05	0.448757	1292
ENSG00000285791	AC009879.3	8	66432486	66518524	1	MET	8.03961e-05	-0.169602	1293
ENSG00000183682	BMP8A	1	39491636	39529869	1	MET	8.03386e-05	-0.240307	1294
ENSG00000085999	RAD54L	1	46246461	46278480	1	GEL	8.0119e-05	0.0651999	1295
ENSG00000156395	SORCS3	10	104641290	105265242	1	MET	7.9811e-05	-0.105005	1296
ENSG00000163909	HEYL	1	39623435	39639643	-1	MET	7.97122e-05	0.534803	1297
ENSG00000115648	MLPH	2	237485428	237555322	1	MET	7.9603e-05	-0.556455	1298
ENSG00000286856	AC061708.1	3	170908857	171054973	1	MET	7.95424e-05	-0.523805	1299
ENSG00000028528	SNX1	15	64094123	64146090	1	GEL	7.94969e-05	-0.755416	1300
ENSG00000068078	FGFR3	4	1793293	1808872	1	MET	7.94904e-05	-0.485667	1301
ENSG00000135100	HNF1A	12	120978543	121002512	1	MET	7.94251e-05	-0.479144	1302
ENSG00000182631	RXFP3	5	33936386	33938918	1	MET	7.94072e-05	0.463303	1303
ENSG00000175093	SPSB4	3	141051347	141148611	1	MET	7.93739e-05	-0.624959	1304
ENSG00000006744	ELAC2	17	12991612	13018065	-1	GEL	7.91992e-05	-0.328777	1305
ENSG00000183048	SLC25A10	17	81712236	81721016	1	MET	7.9158e-05	0.577066	1306
ENSG00000067840	PDZD4	X	153802166	153830565	-1	MET	7.91415e-05	-0.641765	1307
ENSG00000087303	NID2	14	52004803	52069228	-1	MET	7.90733e-05	-0.186834	1308
ENSG00000145920	CPLX2	5	175796310	175884021	1	MET	7.90504e-05	0.463237	1309
ENSG00000101298	SNPH	20	1266280	1309328	1	MET	7.89795e-05	-0.297332	1310
ENSG00000229533	AC003986.1	7	19144293	19146253	1	MET	7.88577e-05	0.022109	1311
ENSG00000198918	RPL39	X	119786504	119791630	-1	MET	7.88306e-05	-0.22093	1312
ENSG00000236724	AL137071.1	9	3875584	3878809	1	CNV	7.87927e-05	0.0877384	1313
ENSG00000196422	PPP1R26	9	135479079	135488893	1	MET	7.86361e-05	-0.300048	1315
ENSG00000239718	HLTF-AS1	3	149086332	149102823	1	MET	7.86057e-05	-0.612882	1316
ENSG00000178053	MLF1	3	158571163	158607252	1	MET	7.85904e-05	-0.737065	1317
ENSG00000263724	DLGAP1-AS3	18	3878058	3897069	1	MET	7.85831e-05	-0.663889	1318
ENSG00000109066	TMEM104	17	74776499	74839753	1	MET	7.85386e-05	-0.509094	1319
ENSG00000124159	MATN4	20	45293445	45308529	-1	MET	7.85105e-05	0.448427	1320
ENSG00000174576	NPAS4	11	66421004	66426707	1	MET	7.84931e-05	0.6547	1321
ENSG00000163558	PRKCI	3	170222424	170305977	1	MET	7.84828e-05	0.625732	1322
ENSG00000135390	ATP5MC2	12	53632726	53677408	-1	MET	7.84723e-05	-0.452051	1323
ENSG00000129195	PIMREG	17	6444441	6451469	1	GEL	7.83542e-05	0.539276	1324
ENSG00000186522	SEPTIN10	2	109542799	109614143	-1	MET	7.82898e-05	0.554245	1325
ENSG00000083544	TDRD3	13	60396457	60573878	1	GEL	7.82796e-05	0.53914	1326
ENSG00000163918	RFC4	3	186789880	186807058	-1	GEL	7.80295e-05	-0.279967	1327
ENSG00000174371	EXO1	1	241847967	241895148	1	GEL	7.80038e-05	-0.873408	1328
ENSG00000088325	TPX2	20	31739271	31801805	1	GEL	7.79808e-05	0.607398	1329
ENSG00000172831	CES2	16	66934444	66945096	1	MET	7.78108e-05	0.350084	1330
ENSG00000137312	FLOT1	6	30727709	30742732	-1	MET	7.77338e-05	-0.178644	1331
ENSG00000101986	ABCD1	X	153724856	153744755	1	MET	7.76682e-05	-0.744384	1332
ENSG00000128683	GAD1	2	170813213	170861151	1	MET	7.76673e-05	-0.64922	1333
ENSG00000139746	RBM26	13	79311824	79406477	-1	GEL	7.76587e-05	-0.690036	1334
ENSG00000061337	LZTS1	8	20246165	20303963	-1	CNV	7.76544e-05	-0.395176	1335
ENSG00000101193	GID8	20	62938147	62948475	1	GEL	7.76453e-05	0.578263	1336
ENSG00000163655	GMPS	3	155870650	155944020	1	GEL	7.75678e-05	-0.167546	1337
ENSG00000149564	ESAM	11	124752583	124762290	-1	MET	7.75231e-05	0.752773	1338
ENSG00000101335	MYL9	20	36541497	36551447	1	MET	7.74767e-05	-0.50739	1339
ENSG00000150907	FOXO1	13	40555667	40666641	-1	MET	7.7401e-05	-0.461894	1340
ENSG00000104691	UBXN8	8	30729131	30767006	1	GEL	7.73522e-05	0.1738	1341
ENSG00000120889	TNFRSF10B	8	23020133	23069031	-1	CNV	7.71993e-05	-0.628672	1342
ENSG00000224516	AC068134.1	2	232379635	232381674	-1	MET	7.71642e-05	-0.0670371	1343
ENSG00000011295	TTC19	17	15999784	16045015	1	GEL	7.714e-05	-0.127086	1344
ENSG00000165775	FUNDC2	X	155025980	155060304	1	MET	7.70758e-05	-0.496571	1345
ENSG00000204228	HSD17B8	6	33204655	33206831	1	MET	7.70684e-05	0.540244	1346
ENSG00000253200	AC037459.2	8	22613908	22616657	-1	CNV	7.69717e-05	-0.655929	1347
ENSG00000088992	TESC	12	117038923	117099479	-1	MET	7.69486e-05	-0.516831	1348
ENSG00000174460	ZCCHC12	X	118823824	118826968	1	MET	7.691e-05	-0.71205	1349
ENSG00000006634	DBF4	7	87876216	87909553	1	GEL	7.68929e-05	0.659469	1350
ENSG00000170561	IRX2	5	2745845	2751677	-1	MET	7.67488e-05	0.463762	1351
ENSG00000136378	ADAMTS7	15	78759206	78811464	-1	MET	7.67319e-05	0.0640078	1352
ENSG00000171320	ESCO2	8	27771949	27812640	1	GEL	7.66692e-05	-0.357404	1353
ENSG00000155868	MED7	5	157137424	157159019	-1	GEL	7.65862e-05	-0.13099	1354
ENSG00000165490	DDIAS	11	82899975	82958277	1	GEL	7.64511e-05	0.359417	1355
ENSG00000287369	AC111197.1	4	57110547	57111400	1	MET	7.635e-05	0.563955	1356
ENSG00000136383	ALPK3	15	84817356	84873479	1	MET	7.6222e-05	0.185265	1357
ENSG00000092964	DPYSL2	8	26514031	26658178	1	CNV	7.61752e-05	-0.587339	1358
ENSG00000132470	ITGB4	17	75721328	75757818	1	MET	7.60729e-05	-0.680887	1359
ENSG00000183856	IQGAP3	1	156525405	156572604	-1	GEL	7.60297e-05	0.534109	1360
ENSG00000101782	RIOK3	18	23453287	23486603	1	MET	7.60247e-05	-0.133021	1361
ENSG00000185551	NR2F2	15	96325938	96340263	1	MET	7.59729e-05	0.585932	1362
ENSG00000138061	CYP1B1	2	38066973	38109902	-1	MET	7.59243e-05	-0.629024	1363
ENSG00000161940	BCL6B	17	7023050	7030290	1	CNV	7.58662e-05	-0.188519	1364
ENSG00000213864	EEF1B2P2	5	68159218	68159893	-1	CNV	7.58481e-05	-0.795734	1365
ENSG00000171126	KCNG3	2	42442017	42493982	-1	MET	7.57924e-05	-0.740276	1366
ENSG00000181215	C4orf50	4	5897373	6200555	-1	MET	7.57715e-05	0.673505	1367
ENSG00000101292	PROKR2	20	5299218	5316954	-1	MET	7.57647e-05	0.287963	1368
ENSG00000174977	AC026271.1	17	18650195	18651542	1	GEL	7.57302e-05	-0.388035	1369
ENSG00000204642	HLA-F	6	29722775	29738528	1	MET	7.569e-05	0.767455	1370
ENSG00000135476	ESPL1	12	53268299	53293638	1	GEL	7.56879e-05	0.410964	1371
ENSG00000108813	DLX4	17	49968970	49974959	1	MET	7.56476e-05	-0.150873	1372
ENSG00000143867	OSR1	2	19351485	19358623	-1	MET	7.56181e-05	0.758297	1373
ENSG00000125910	S1PR4	19	3172346	3180332	1	MET	7.55867e-05	-0.0752608	1374
ENSG00000188763	FZD9	7	73433778	73436120	1	MET	7.55518e-05	-0.516864	1375
ENSG00000164109	MAD2L1	4	120055623	120066858	-1	GEL	7.55429e-05	0.556189	1376
ENSG00000144908	ALDH1L1	3	126103562	126197994	-1	MET	7.5451e-05	0.259026	1377
ENSG00000176022	B3GALT6	1	1232237	1235041	1	MET	7.5301e-05	0.444927	1378
ENSG00000159166	LAD1	1	201380833	201399915	-1	MET	7.50712e-05	0.0159331	1379
ENSG00000125962	ARMCX5	X	102599168	102604159	1	MET	7.50635e-05	0.493523	1380
ENSG00000152430	BOLL	2	197726879	197786762	-1	MET	7.50605e-05	-0.376283	1381
ENSG00000163794	UCN	2	27307400	27308445	-1	MET	7.5014e-05	-0.638931	1382
ENSG00000132749	TESMIN	11	68707440	68751520	-1	MET	7.50041e-05	-0.362689	1383
ENSG00000116251	RPL22	1	6185020	6209389	-1	MET	7.49812e-05	0.549524	1384
ENSG00000082996	RNF13	3	149812770	149962139	1	MET	7.49747e-05	0.238157	1385
ENSG00000164897	TMUB1	7	151081085	151083493	-1	MET	7.49596e-05	0.561346	1386
ENSG00000235590	GNAS-AS1	20	58818919	58850903	-1	MET	7.49399e-05	0.172181	1387
ENSG00000157600	TMEM164	X	110002631	110182734	1	MET	7.49234e-05	-0.206901	1388
ENSG00000010030	ETV7	6	36354091	36387800	-1	MET	7.48841e-05	-0.351324	1389
ENSG00000122008	POLK	5	75511756	75601144	1	MET	7.47825e-05	0.768503	1390
ENSG00000215784	FAM72D	1	145095974	145112696	1	GEL	7.47382e-05	0.381031	1391
ENSG00000142330	CAPN10	2	240586734	240617705	1	MET	7.47095e-05	0.300357	1392
ENSG00000101882	NKAP	X	119920672	119943751	-1	MET	7.4674e-05	-0.6226	1393
ENSG00000080503	SMARCA2	9	1980290	2193624	1	CNV	7.45066e-05	0.223791	1394
ENSG00000169550	MUC15	11	26559032	26572263	-1	GEL	7.44929e-05	-0.341412	1395
ENSG00000170801	HTRA3	4	8269754	8307098	1	MET	7.4457e-05	0.0654187	1396
ENSG00000101057	MYBL2	20	43667019	43716495	1	MET	7.44516e-05	0.229741	1397
ENSG00000172354	GNB2	7	100673567	100679174	1	MET	7.44345e-05	0.299287	1398
ENSG00000179796	LRRC3B	3	26622806	26717537	1	MET	7.42924e-05	0.688911	1399
ENSG00000167770	OTUB1	11	63985853	64001811	1	MET	7.4262e-05	-0.356992	1400
ENSG00000187954	CYHR1	8	144449582	144465667	-1	MET	7.40804e-05	0.398137	1401
ENSG00000277966	AC004080.12	7	27186892	27187124	1	MET	7.40379e-05	0.42976	1402
ENSG00000130119	GNL3L	X	54530183	54621521	1	MET	7.38624e-05	-0.430104	1403
ENSG00000125798	FOXA2	20	22580998	22585455	-1	MET	7.38407e-05	0.292238	1404
ENSG00000257935	LHX5-AS1	12	113472003	113480624	1	MET	7.37593e-05	-0.376631	1405
ENSG00000076928	ARHGEF1	19	41883173	41930150	1	MET	7.36397e-05	0.706457	1406
ENSG00000147118	ZNF182	X	47974851	48003989	-1	MET	7.35633e-05	-0.758875	1407
ENSG00000142156	COL6A1	21	45981769	46005050	1	MET	7.35187e-05	-0.148435	1408
ENSG00000154328	NEIL2	8	11769639	11787345	1	GEL	7.34895e-05	0.136876	1409
ENSG00000133250	ZNF414	19	8509678	8514167	-1	MET	7.34786e-05	0.643648	1410
ENSG00000107821	KAZALD1	10	101061989	101068131	1	MET	7.34599e-05	0.0914524	1411
ENSG00000235058	ZMYND10-AS1	3	50341106	50345697	1	MET	7.34101e-05	-0.618195	1412
ENSG00000228165	AL158147.1	9	4850299	4850373	-1	CNV	7.33791e-05	-0.509497	1413
ENSG00000162066	AMDHD2	16	2520357	2531422	1	MET	7.33758e-05	0.730911	1414
ENSG00000118402	ELOVL4	6	79914814	79947553	-1	MET	7.33658e-05	-0.819726	1415
ENSG00000122585	NPY	7	24284188	24291862	1	MET	7.33475e-05	-0.0617523	1416
ENSG00000285688	AL161443.1	9	7177577	7203458	1	CNV	7.33245e-05	-0.0600747	1417
ENSG00000257588	AC025154.2	12	49951512	49962924	-1	MET	7.31337e-05	0.566451	1418
ENSG00000169040	PMCHL2	5	71375786	71385993	1	CNV	7.31305e-05	0.045287	1419
ENSG00000063176	SPHK2	19	48619291	48630717	1	MET	7.30096e-05	-0.341297	1420
ENSG00000078399	HOXA9	7	27162438	27175180	-1	MET	7.29069e-05	0.137559	1421
ENSG00000129951	PLPPR3	19	812488	821955	-1	MET	7.28555e-05	-0.636439	1422
ENSG00000177697	CD151	11	832887	839831	1	MET	7.28424e-05	-0.289898	1423
ENSG00000178187	ZNF454	5	178941191	178966433	1	MET	7.27792e-05	-0.71603	1424
ENSG00000266446	AL449423.1	9	21995482	21996013	1	MET	7.27366e-05	-0.353739	1425
ENSG00000113262	GRM6	5	178977587	178996206	-1	MET	7.27216e-05	-0.703213	1426
ENSG00000171155	C1GALT1C1	X	120625674	120630054	-1	MET	7.27031e-05	0.216869	1427
ENSG00000140262	TCF12	15	56918623	57299281	1	MET	7.26869e-05	0.413143	1428
ENSG00000144668	ITGA9	3	37452115	37823507	1	MET	7.26436e-05	0.527935	1429
ENSG00000182473	EXOC7	17	76081016	76121576	-1	MET	7.26253e-05	-0.430351	1430
ENSG00000082175	PGR	11	101029624	101129813	-1	GEL	7.25697e-05	0.37118	1431
ENSG00000047644	WWC3	X	10015254	10144474	1	MET	7.2228e-05	-0.511126	1432
ENSG00000065833	ME1	6	83210402	83431051	-1	MET	7.22261e-05	-0.222977	1433
ENSG00000035862	TIMP2	17	78852977	78925387	-1	MET	7.21353e-05	0.250638	1434
ENSG00000189143	CLDN4	7	73799542	73832690	1	MET	7.20293e-05	-0.0217922	1435
ENSG00000108379	WNT3	17	46762506	46833154	-1	MET	7.19686e-05	-0.666657	1436
ENSG00000198300	PEG3	19	56810077	56840728	-1	MET	7.18887e-05	0.103055	1437
ENSG00000147124	ZNF41	X	47445879	47482946	-1	MET	7.18772e-05	-0.0348036	1438
ENSG00000285587	AC012470.1	10	116274270	116281071	1	MET	7.18722e-05	-0.829836	1439
ENSG00000117154	IGSF21	1	18107798	18378483	1	MET	7.18152e-05	0.610809	1440
ENSG00000172803	SNX32	11	65833834	65856896	1	MET	7.17727e-05	0.44565	1441
ENSG00000232973	CYP1B1-AS1	2	38073447	38231651	1	MET	7.15299e-05	-0.726996	1442
ENSG00000254015	MTND4LP26	8	18200924	18201205	-1	CNV	7.14953e-05	-0.630367	1443
ENSG00000147576	ADHFE1	8	66432492	66468907	1	MET	7.14318e-05	-0.297433	1444
ENSG00000077152	UBE2T	1	202331657	202341980	-1	GEL	7.13476e-05	-0.126103	1445
ENSG00000070087	PFN2	3	149964904	150050788	-1	GEL	7.13396e-05	0.458971	1446
ENSG00000235010	AL512622.1	10	132181225	132185962	-1	MET	7.13165e-05	-0.537607	1447
ENSG00000104643	MTMR9	8	11284816	11328146	1	GEL	7.12417e-05	-0.508912	1448
ENSG00000128739	SNRPN	15	24823637	24978723	1	GEL	7.1057e-05	-0.405526	1449
ENSG00000278334	AC004080.14	7	27185832	27186018	1	MET	7.1032e-05	0.814698	1450
ENSG00000179915	NRXN1	2	49918503	51225575	-1	MET	7.09936e-05	0.678509	1451
ENSG00000002933	TMEM176A	7	150800403	150805118	1	MET	7.05257e-05	0.180916	1452
ENSG00000129467	ADCY4	14	24318349	24335093	-1	MET	7.04914e-05	0.484245	1453
ENSG00000134874	DZIP1	13	95578202	95644706	-1	GEL	7.04892e-05	0.330995	1454
ENSG00000132975	GPR12	13	26755200	26760786	-1	MET	7.04819e-05	-0.145372	1455
ENSG00000196876	SCN8A	12	51590266	51812864	1	GEL	7.0453e-05	-0.350182	1456
ENSG00000151005	TKTL2	4	163471095	163473754	-1	MET	7.04458e-05	0.75647	1457
ENSG00000123901	GPR83	11	94377316	94401419	-1	MET	7.03879e-05	-0.750539	1458
ENSG00000101407	TTI1	20	37983007	38033461	-1	GEL	7.03112e-05	0.384089	1459
ENSG00000152284	TCF7L1	2	85133392	85310387	1	MET	7.03044e-05	0.675146	1460
ENSG00000237649	KIFC1	6	33391823	33409896	1	GEL	7.02647e-05	0.691095	1461
ENSG00000283213	AC130466.1	16	22806289	22813680	-1	MET	7.0126e-05	0.314115	1462
ENSG00000118046	STK11	19	1177558	1228431	1	GEL	7.0118e-05	0.421177	1463
ENSG00000164946	FREM1	9	14737152	14910995	-1	CNV	7.01128e-05	-0.264256	1464
ENSG00000198113	TOR4A	9	137277726	137282641	1	MET	7.00497e-05	0.273001	1465
ENSG00000183514	TDGF1P2	2	227870083	227870644	-1	MET	7.00431e-05	0.671287	1466
ENSG00000251108	YBX1P5	5	72417489	72418335	1	CNV	6.99961e-05	-0.713216	1467
ENSG00000182985	CADM1	11	115169218	115504957	-1	MET	6.98676e-05	0.630356	1468
ENSG00000149050	ZNF214	11	6997085	7020346	-1	MET	6.98659e-05	0.526183	1469
ENSG00000205927	OLIG2	21	33025935	33029196	1	MET	6.97622e-05	-0.625708	1470
ENSG00000131043	AAR2	20	36236131	36270918	1	GEL	6.97605e-05	-0.377566	1471
ENSG00000151952	TMEM132D	12	129071725	129904025	-1	MET	6.9555e-05	0.432134	1472
ENSG00000126453	BCL2L12	19	49665142	49673916	1	GEL	6.95324e-05	0.178277	1473
ENSG00000165480	SKA3	13	21153595	21176552	-1	GEL	6.94763e-05	0.65393	1474
ENSG00000154310	TNIK	3	171058414	171460408	-1	CNV	6.94402e-05	0.703382	1475
ENSG00000108018	SORCS1	10	106573663	107164534	-1	MET	6.93734e-05	-0.172411	1476
ENSG00000183617	MRPL54	19	3762682	3768575	1	GEL	6.93515e-05	-0.502758	1477
ENSG00000186493	C5orf38	5	2752131	2755397	1	MET	6.92631e-05	0.655958	1478
ENSG00000273836	MIR6842	8	27433370	27433434	1	CNV	6.92591e-05	-0.31567	1479
ENSG00000228022	HCG20	6	30743790	30792250	1	MET	6.91745e-05	-0.514524	1480
ENSG00000075218	GTSE1	22	46296870	46330810	1	GEL	6.91278e-05	0.626177	1481
ENSG00000184261	KCNK12	2	47509290	47570985	-1	MET	6.90894e-05	-0.422252	1482
ENSG00000054598	FOXC1	6	1609915	1613897	1	MET	6.90425e-05	0.681222	1483
ENSG00000185010	F8	X	154835788	155026940	-1	MET	6.90279e-05	-0.342244	1484
ENSG00000187094	CCK	3	42257825	42266185	-1	MET	6.8898e-05	0.215869	1485
ENSG00000280195	AC245140.2	X	154396878	154398816	-1	MET	6.88941e-05	-0.776514	1486
ENSG00000250682	LINC00491	5	102604220	102671765	-1	GEL	6.88876e-05	-0.430577	1487
ENSG00000131845	ZNF304	19	57351271	57359898	1	MET	6.88553e-05	0.34596	1488
ENSG00000225988	LAMP5-AS1	20	9505180	9514998	-1	MET	6.88505e-05	0.620393	1489
ENSG00000164896	FASTK	7	151076593	151080866	-1	MET	6.88141e-05	0.0836827	1490
ENSG00000225828	FAM229A	1	32361270	32364278	-1	MET	6.87793e-05	-0.426715	1491
ENSG00000107443	CCNJ	10	96043394	96060870	1	MET	6.87601e-05	-0.329433	1492
ENSG00000136099	PCDH8	13	52842889	52848641	-1	MET	6.86738e-05	0.367483	1493
ENSG00000140403	DNAJA4	15	78264086	78282196	1	MET	6.86242e-05	-0.712126	1494
ENSG00000134198	TSPAN2	1	115048011	115089503	-1	MET	6.86204e-05	0.0510855	1495
ENSG00000253280	AC068880.2	8	19254241	19257334	-1	CNV	6.84896e-05	-0.618641	1496
ENSG00000126215	XRCC3	14	103697609	103715504	-1	MET	6.84386e-05	0.329651	1497
ENSG00000137699	TRIM29	11	120111286	120185529	-1	MET	6.84252e-05	-0.0526633	1498
ENSG00000075239	ACAT1	11	108116695	108147603	1	GEL	6.83732e-05	0.312609	1499
ENSG00000158301	GPRASP2	X	102712176	102717733	1	MET	6.83495e-05	-0.289711	1500
ENSG00000169840	GSX1	13	27792483	27794768	1	MET	6.82834e-05	0.734086	1501
ENSG00000154920	EME1	17	50373220	50381483	1	GEL	6.82729e-05	-0.403745	1502
ENSG00000171540	OTP	5	77628712	77638713	-1	MET	6.82179e-05	0.373723	1503
ENSG00000241343	RPL36A	X	101390824	101396155	1	MET	6.8179e-05	-0.51814	1504
ENSG00000114487	MORC1	3	108958248	109118134	-1	MET	6.81534e-05	-0.561692	1505
ENSG00000163071	SPATA18	4	52051304	52097299	1	MET	6.80867e-05	-0.0531347	1506
ENSG00000147421	HMBOX1	8	28890395	29064764	1	GEL	6.80383e-05	-0.347697	1507
ENSG00000159713	TPPP3	16	67389809	67393518	-1	MET	6.80025e-05	0.414888	1508
ENSG00000166851	PLK1	16	23677656	23690367	1	GEL	6.79563e-05	0.362534	1509
ENSG00000173890	GPR160	3	170037995	170085392	1	MET	6.7859e-05	-0.057816	1510
ENSG00000150394	CDH8	16	61647242	62037035	-1	MET	6.77703e-05	0.497722	1511
ENSG00000101188	NTSR1	20	62708836	62762771	1	MET	6.7675e-05	0.136754	1512
ENSG00000196227	FAM217B	20	59933764	59948680	1	MET	6.76726e-05	-0.753884	1513
ENSG00000164587	RPS14	5	150442635	150449739	-1	MET	6.76582e-05	0.580335	1514
ENSG00000225882	LINC01456	X	17970197	18104644	-1	GEL	6.76309e-05	0.603562	1515
ENSG00000280222	AL365209.1	1	18109389	18115861	1	MET	6.75225e-05	-0.703011	1516
ENSG00000091513	TF	3	133746040	133796641	1	MET	6.7462e-05	0.715579	1517
ENSG00000105647	PIK3R2	19	18153163	18170532	1	MET	6.74213e-05	-0.639759	1518
ENSG00000158077	NLRP14	11	7020479	7071526	1	MET	6.72961e-05	0.194243	1519
ENSG00000279601	AC005052.1	X	119693568	119696059	1	MET	6.72355e-05	-0.0164512	1520
ENSG00000169925	BRD3	9	134030305	134068535	-1	MET	6.71403e-05	-0.108533	1521
ENSG00000156486	KCNS2	8	98426958	98432853	1	MET	6.71251e-05	0.215392	1522
ENSG00000087250	MT3	16	56589074	56591088	1	MET	6.70691e-05	0.606796	1523
ENSG00000182872	RBM10	X	47145221	47186813	1	MET	6.70255e-05	0.487114	1524
ENSG00000253866	TMEM97P2	8	20934435	20934837	-1	CNV	6.69691e-05	-0.505662	1525
ENSG00000273162	AL133215.2	10	101060029	101061005	-1	MET	6.68678e-05	-0.194837	1526
ENSG00000213186	TRIM59	3	160432445	160485773	-1	MET	6.67536e-05	0.574691	1527
ENSG00000269473	AC012313.8	19	58440448	58445849	1	MET	6.67302e-05	0.292276	1528
ENSG00000197021	EOLA2	X	149929527	149938700	-1	GEL	6.66242e-05	0.319957	1529
ENSG00000094631	HDAC6	X	48801377	48824982	1	MET	6.6616e-05	0.170156	1530
ENSG00000111275	ALDH2	12	111766887	111817532	1	GEL	6.6558e-05	0.457597	1531
ENSG00000167740	CYB5D2	17	4143168	4187310	1	GEL	6.65364e-05	-0.133314	1532
ENSG00000125977	EIF2S2	20	34088309	34112243	-1	GEL	6.65137e-05	-0.36542	1533
ENSG00000117713	ARID1A	1	26693236	26782104	1	MUT	6.64507e-05	-0.467062	1534
ENSG00000135333	EPHA7	6	93240020	93419687	-1	MET	6.64273e-05	0.175622	1535
ENSG00000164330	EBF1	5	158695916	159099916	-1	MET	6.64264e-05	0.270174	1536
ENSG00000250546	AC079160.1	4	83796436	84299189	-1	GEL	6.6405e-05	0.224382	1537
ENSG00000133104	SPART	13	36301638	36370180	-1	MET	6.63896e-05	-0.311337	1538
ENSG00000135519	KCNH3	12	49539030	49558337	1	MET	6.62766e-05	-0.597313	1539
ENSG00000158286	RNF207	1	6205475	6221299	1	MET	6.62664e-05	-0.050703	1540
ENSG00000121741	ZMYM2	13	19958677	20091829	1	MET	6.62598e-05	-0.64292	1541
ENSG00000287253	Z98880.1	6	117262243	117264817	-1	MET	6.61816e-05	-0.577847	1542
ENSG00000197928	ZNF677	19	53235381	53254898	-1	MET	6.59668e-05	-0.529364	1543
ENSG00000263146	LINC01896	18	78976555	78979074	-1	MET	6.58632e-05	-0.301014	1544
ENSG00000132259	CNGA4	11	6234765	6244479	1	MET	6.57669e-05	-0.52614	1545
ENSG00000077721	UBE2A	X	119574536	119591083	1	MET	6.57166e-05	-0.634695	1546
ENSG00000204620	AC115618.1	X	48568014	48574860	-1	MET	6.55281e-05	0.0852272	1547
ENSG00000199643	RNU4-90P	5	91270727	91270867	1	CNV	6.55266e-05	-0.251205	1548
ENSG00000113456	RAD1	5	34905260	34918989	-1	GEL	6.55108e-05	0.195773	1549
ENSG00000228659	LINC01201	X	130981590	131058146	-1	MET	6.53981e-05	-0.206331	1550
ENSG00000113396	SLC27A6	5	128538013	129033642	1	MET	6.537e-05	-0.689329	1551
ENSG00000078295	ADCY2	5	7396138	7830081	1	MET	6.52716e-05	0.171196	1552
ENSG00000128159	TUBGCP6	22	50217689	50245023	-1	MET	6.52271e-05	0.543942	1553
ENSG00000274286	ADRA2B	2	96112876	96116571	-1	MET	6.52093e-05	-0.0560052	1554
ENSG00000014216	CAPN1	11	65180566	65212006	1	MET	6.51279e-05	0.642449	1555
ENSG00000105650	PDE4C	19	18208652	18248200	-1	MET	6.50912e-05	-0.585388	1556
ENSG00000135643	KCNMB4	12	70366290	70434292	1	MET	6.50861e-05	-0.573845	1557
ENSG00000146049	KAAG1	6	24356903	24358285	1	MET	6.50597e-05	-0.537402	1558
ENSG00000126266	FFAR1	19	35351552	35353862	1	MET	6.50362e-05	-0.0425737	1559
ENSG00000102024	PLS3	X	115561174	115650861	1	MET	6.50303e-05	-0.455714	1560
ENSG00000101868	POLA1	X	24693873	24996986	1	MET	6.49987e-05	0.429023	1561
ENSG00000272068	AL365181.2	1	156637783	156641004	-1	MET	6.49111e-05	-0.595041	1562
ENSG00000187498	COL4A1	13	110148963	110307157	-1	MET	6.48991e-05	0.535747	1563
ENSG00000178971	CTC1	17	8224815	8248056	-1	GEL	6.48776e-05	0.323462	1564
ENSG00000131089	ARHGEF9	X	63634967	63809274	-1	MET	6.48054e-05	-0.262769	1565
ENSG00000142319	SLC6A3	5	1392794	1445440	-1	MET	6.48023e-05	0.559683	1566
ENSG00000173175	ADCY5	3	123282296	123449090	-1	MET	6.45326e-05	0.350314	1567
ENSG00000141668	CBLN2	18	72536680	72638521	-1	MET	6.45321e-05	0.47335	1568
ENSG00000170743	SYT9	11	7238778	7469043	1	MET	6.44919e-05	-0.278151	1569
ENSG00000058404	CAMK2B	7	44217150	44334577	-1	MET	6.4357e-05	0.559968	1570
ENSG00000147403	RPL10	X	154389955	154409168	1	MET	6.43361e-05	-0.720607	1571
ENSG00000028137	TNFRSF1B	1	12166991	12209228	1	MET	6.43033e-05	-0.0113785	1572
ENSG00000235703	LINC00894	X	149938613	150224580	1	MET	6.42536e-05	-0.185483	1573
ENSG00000004399	PLXND1	3	129555214	129606676	-1	MET	6.42483e-05	-0.0667247	1574
ENSG00000288661	AL451106.1	X	63754485	63754664	-1	MET	6.4189e-05	0.67009	1575
ENSG00000057608	GDI2	10	5765223	5842132	-1	MET	6.41362e-05	0.445239	1576
ENSG00000101190	TCFL5	20	62841005	62861822	-1	MET	6.40296e-05	0.259605	1577
ENSG00000156697	UTP14A	X	129906121	129929761	1	MET	6.39527e-05	-0.16183	1578
ENSG00000066279	ASPM	1	197084121	197146694	-1	GEL	6.39487e-05	0.1827	1579
ENSG00000251450	RASGRF2-AS1	5	80947694	80960907	-1	MET	6.38787e-05	0.598439	1580
ENSG00000169679	BUB1	2	110637528	110678063	-1	GEL	6.38344e-05	0.672754	1581
ENSG00000115665	SLC5A7	2	107986523	108013994	1	MET	6.38199e-05	0.498172	1582
ENSG00000101189	MRGBP	20	62796473	62801729	1	GEL	6.38054e-05	0.0563744	1583
ENSG00000102098	SCML2	X	18239313	18354688	-1	MET	6.37419e-05	-0.514662	1584
ENSG00000177663	IL17RA	22	17084954	17115694	1	MET	6.37331e-05	-0.192057	1585
ENSG00000228412	LNC-LBCS	6	19323428	19839080	-1	MET	6.36412e-05	0.650335	1586
ENSG00000256463	SALL3	18	78980275	79002677	1	MET	6.36216e-05	0.595857	1587
ENSG00000166394	CYB5R2	11	7665100	7677222	-1	MET	6.35608e-05	0.653166	1588
ENSG00000229512	AC068580.1	11	1763009	1763749	-1	MET	6.35511e-05	0.503567	1589
ENSG00000253390	AC104561.1	8	23458601	23484971	1	CNV	6.35377e-05	-0.583573	1590
ENSG00000285579	AC015687.1	8	70669369	71228629	1	MET	6.35362e-05	0.604871	1591
ENSG00000135312	HTR1B	6	77460924	77463491	-1	MET	6.3534e-05	-0.545694	1592
ENSG00000220205	VAMP2	17	8159149	8163546	-1	GEL	6.35152e-05	0.132299	1593
ENSG00000157456	CCNB2	15	59105126	59125045	1	GEL	6.33211e-05	0.367047	1594
ENSG00000056277	ZNF280C	X	130202707	130268899	-1	MET	6.32858e-05	-0.798026	1595
ENSG00000042832	TG	8	132866958	133134903	1	GEL	6.32634e-05	-0.136222	1596
ENSG00000167191	GPRC5B	16	19856691	19886167	-1	MET	6.32527e-05	-0.252472	1597
ENSG00000198914	POU3F3	2	104853287	104858574	1	MET	6.32468e-05	0.348447	1598
ENSG00000111249	CUX2	12	111034165	111350554	1	MET	6.32158e-05	-0.299362	1599
ENSG00000164107	HAND2	4	173524969	173530229	-1	MET	6.3147e-05	-0.646505	1600
ENSG00000112029	FBXO5	6	152970519	152983579	-1	MET	6.31446e-05	-0.761211	1601
ENSG00000135903	PAX3	2	222199887	222298998	-1	MET	6.30391e-05	-0.738916	1602
ENSG00000197406	DIO3	14	101561351	101563452	1	MET	6.29649e-05	0.29478	1603
ENSG00000197774	EME2	16	1772810	1781708	1	MET	6.28786e-05	-0.186913	1604
ENSG00000188133	TMEM215	9	32783540	32789201	1	MET	6.28569e-05	-0.734821	1605
ENSG00000236254	MTND4P14	9	5107937	5109290	1	CNV	6.26437e-05	0.596584	1606
ENSG00000141568	FOXK2	17	82519713	82644662	1	MET	6.25595e-05	-0.0372462	1607
ENSG00000102034	ELF4	X	130063955	130110716	-1	MET	6.2504e-05	-0.31427	1608
ENSG00000143032	BARHL2	1	90711539	90717302	-1	MET	6.24783e-05	-0.190227	1609
ENSG00000178372	CALML5	10	5498697	5499570	-1	MET	6.23502e-05	0.395482	1610
ENSG00000229848	AC139149.1	17	81514047	81527776	1	MET	6.21892e-05	0.371087	1611
ENSG00000196411	EPHB4	7	100802565	100827523	-1	MET	6.19698e-05	-0.319108	1612
ENSG00000175550	DRAP1	11	65919274	65921563	1	MET	6.19289e-05	-0.230391	1613
ENSG00000229637	PRAC2	17	48723185	48724758	1	MET	6.19135e-05	0.3154	1614
ENSG00000115268	RPS15	19	1438358	1440495	1	MET	6.18817e-05	-0.0991577	1615
ENSG00000197620	EOLA1	X	149540355	149550510	1	MET	6.1848e-05	-0.585222	1616
ENSG00000178537	SLC25A20	3	48856926	48898904	-1	MET	6.18473e-05	-0.16966	1617
ENSG00000066336	SPI1	11	47354860	47378547	-1	MET	6.17526e-05	-0.363605	1618
ENSG00000254362	AC011726.2	8	26440491	26442595	1	CNV	6.17215e-05	-0.644946	1619
ENSG00000072840	EVC	4	5711201	5814305	1	MET	6.172e-05	0.413582	1620
ENSG00000147443	DOK2	8	21908873	21913690	-1	CNV	6.17143e-05	-0.350262	1621
ENSG00000164347	GFM2	5	74721206	74767147	-1	CNV	6.16922e-05	0.662086	1622
ENSG00000227014	FKBP14-AS1	7	29988600	30027543	1	MET	6.16804e-05	0.00979476	1623
ENSG00000148400	NOTCH1	9	136494433	136546048	-1	MET	6.16683e-05	0.356436	1624
ENSG00000172167	MTBP	8	120445400	120542133	1	GEL	6.16528e-05	-0.234896	1625
ENSG00000070388	FGF22	19	639879	644371	1	MET	6.16467e-05	-0.737219	1626
ENSG00000279641	AC120057.3	17	7242200	7243814	1	CNV	6.15756e-05	-0.0511967	1627
ENSG00000130600	H19	11	1995176	2001470	-1	MET	6.15508e-05	-0.0457113	1628
ENSG00000055732	MCOLN3	1	85018082	85048500	-1	MET	6.14591e-05	0.337785	1629
ENSG00000254578	AC084125.1	8	144463817	144465101	1	MET	6.14492e-05	0.624406	1630
ENSG00000234840	LINC01239	9	22646200	22824213	1	CNV	6.14279e-05	-0.225436	1631
ENSG00000228835	AC012123.1	18	32769795	32774413	1	GEL	6.1387e-05	-0.471441	1632
ENSG00000131849	ZNF132	19	58432814	58440153	-1	MET	6.12449e-05	-0.473941	1633
ENSG00000145248	SLC10A4	4	48483343	48489526	1	MET	6.11555e-05	-0.642169	1634
ENSG00000187969	ZCCHC13	X	74304180	74305034	1	MET	6.11133e-05	0.448819	1635
ENSG00000176532	PRR15	7	29563835	29567293	1	MET	6.11101e-05	0.363064	1636
ENSG00000229268	PES1P2	9	13986175	13987909	1	CNV	6.10845e-05	0.42508	1637
ENSG00000185686	PRAME	22	22547701	22559361	-1	MET	6.10554e-05	-0.556915	1638
ENSG00000126803	HSPA2	14	64535905	64546173	1	MET	6.10463e-05	-0.504982	1639
ENSG00000109738	GLRB	4	157076125	157172090	1	MET	6.09533e-05	0.335862	1640
ENSG00000184205	TSPYL2	X	53082367	53088540	1	MET	6.08976e-05	-0.358789	1641
ENSG00000116396	KCNC4	1	110210314	110283100	1	MET	6.08562e-05	0.566942	1642
ENSG00000181704	YIPF6	X	68498562	68537282	1	MET	6.079e-05	-0.460448	1643
ENSG00000272163	AF106564.1	8	24912165	24914717	-1	CNV	6.07647e-05	-0.396396	1644
ENSG00000128714	HOXD13	2	176092721	176095944	1	MET	6.06799e-05	-0.43563	1645
ENSG00000141639	MAPK4	18	50560087	50731826	1	MET	6.06787e-05	-0.570299	1646
ENSG00000167642	SPINT2	19	38244035	38292615	1	MET	6.06515e-05	-0.369296	1647
ENSG00000176909	MAMSTR	19	48712725	48719725	-1	GEL	6.06478e-05	0.332849	1648
ENSG00000010671	BTK	X	101349447	101390796	-1	MET	6.05e-05	-0.485004	1649
ENSG00000135625	EGR4	2	73290929	73293701	-1	MET	6.01833e-05	0.41115	1650
ENSG00000276496	AC004080.8	7	27186166	27186263	1	MET	6.01008e-05	0.519471	1651
ENSG00000136878	USP20	9	129834698	129881828	1	MET	6.00455e-05	-0.4086	1652
ENSG00000183072	NKX2-5	5	173232109	173235311	-1	MET	6.00272e-05	0.0822367	1653
ENSG00000130294	KIF1A	2	240713761	240824293	-1	MET	5.9927e-05	0.2801	1654
ENSG00000100162	CENPM	22	41938737	41947152	-1	GEL	5.98866e-05	0.448281	1655
ENSG00000237473	AC068759.1	3	173153737	173336965	1	CNV	5.98349e-05	0.128902	1656
ENSG00000179950	PUF60	8	143816344	143829352	-1	MET	5.97628e-05	0.154934	1657
ENSG00000241388	HNF1A-AS1	12	120941728	120980965	-1	MET	5.97483e-05	-0.163325	1658
ENSG00000154485	MMP21	10	125753580	125775821	-1	MET	5.96726e-05	-0.0152285	1659
ENSG00000138795	LEF1	4	108047545	108168956	-1	MET	5.94863e-05	-0.0420919	1660
ENSG00000175414	ARL10	5	176365487	176401865	1	MET	5.94597e-05	-0.713244	1661
ENSG00000254027	AC009902.2	8	81279871	81281446	-1	MET	5.94239e-05	0.639656	1662
ENSG00000226334	AL359182.1	9	104927553	104928892	1	MET	5.94217e-05	-0.744763	1663
ENSG00000120837	NFYB	12	104117086	104138241	-1	MET	5.93799e-05	-0.000127622	1664
ENSG00000181291	TMEM132E	17	34579487	34639318	1	MET	5.92845e-05	-0.461613	1665
ENSG00000268307	LINC02560	19	58400221	58400679	1	GEL	5.9241e-05	0.0776592	1666
ENSG00000269958	AL049840.5	14	103696353	103697163	1	GEL	5.90486e-05	-0.281525	1667
ENSG00000165169	DYNLT3	X	37836757	37847571	-1	MET	5.89696e-05	0.653478	1668
ENSG00000182667	NTM	11	131370478	132336822	1	MET	5.89573e-05	0.223267	1669
ENSG00000171612	SLC25A33	1	9539465	9585173	1	MET	5.89261e-05	0.518328	1670
ENSG00000134516	DOCK2	5	169637268	170083382	1	MET	5.87894e-05	-0.684566	1671
ENSG00000171798	KNDC1	10	133160219	133226412	1	MET	5.87545e-05	0.572183	1672
ENSG00000094804	CDC6	17	40287879	40304657	1	GEL	5.86928e-05	0.187932	1673
ENSG00000188158	NHS	X	17375200	17735994	1	MET	5.86671e-05	-0.208428	1674
ENSG00000226376	AL135923.1	9	7930827	7935137	-1	CNV	5.85522e-05	-0.680053	1675
ENSG00000102362	SYTL4	X	100674491	100732123	-1	MET	5.84725e-05	-0.664816	1676
ENSG00000185149	NPY2R	4	155208636	155217078	1	MET	5.83926e-05	0.757716	1677
ENSG00000198142	SOWAHC	2	109614364	109618990	1	MET	5.83522e-05	0.602284	1678
ENSG00000140406	TLNRD1	15	81000923	81005788	1	MET	5.82832e-05	0.556437	1679
ENSG00000148426	PROSER2	10	11823339	11872277	1	MET	5.81947e-05	0.53269	1680
ENSG00000087460	GNAS	20	58839718	58911192	1	MET	5.81773e-05	0.561194	1681
ENSG00000147133	TAF1	X	71366264	71532374	1	MET	5.81757e-05	-0.302222	1682
ENSG00000272701	MESTIT1	7	130486042	130491033	-1	MET	5.80583e-05	-0.0123541	1683
ENSG00000064961	HMG20B	19	3572777	3579088	1	MET	5.79854e-05	-0.492169	1684
ENSG00000124006	OBSL1	2	219550728	219571859	-1	MET	5.79668e-05	-0.302162	1685
ENSG00000182712	CMC4	X	155061622	155071136	-1	MET	5.7904e-05	-0.0163978	1686
ENSG00000134207	SYT6	1	114089291	114153880	-1	MET	5.78723e-05	-0.496232	1687
ENSG00000271147	ARMCX5-GPRASP2	X	102599512	102714671	1	MET	5.78333e-05	-0.248891	1688
ENSG00000137807	KIF23	15	69414246	69448427	1	GEL	5.78018e-05	0.197954	1689
ENSG00000124302	CHST8	19	33621953	33773509	1	MET	5.771e-05	-0.266618	1690
ENSG00000213954	ATP5PDP3	9	14068932	14069417	1	CNV	5.76922e-05	-0.0605297	1691
ENSG00000132507	EIF5A	17	7306999	7312463	1	MET	5.76394e-05	-0.179086	1692
ENSG00000047188	YTHDC2	5	113513694	113595285	1	GEL	5.76109e-05	0.063386	1693
ENSG00000145700	ANKRD31	5	75068275	75236911	-1	CNV	5.75814e-05	0.0283088	1694
ENSG00000109906	ZBTB16	11	114059711	114256765	1	MET	5.75569e-05	0.0668653	1695
ENSG00000131096	PYY	17	43952738	44004469	-1	MET	5.74681e-05	-0.0143561	1696
ENSG00000125534	PPDPF	20	63520765	63522206	1	MET	5.73703e-05	0.652751	1697
ENSG00000054803	CBLN4	20	55997357	56005519	-1	MET	5.73567e-05	0.181734	1698
ENSG00000185340	GAS2L1	22	29306582	29312785	1	MET	5.73409e-05	0.0144192	1699
ENSG00000185274	GALNT17	7	71132144	71713600	1	MET	5.7336e-05	-0.504122	1700
ENSG00000117724	CENPF	1	214603195	214664571	1	GEL	5.71937e-05	-0.598077	1701
ENSG00000104714	ERICH1	8	614746	738106	-1	MET	5.70758e-05	0.620156	1702
ENSG00000106852	LHX6	9	122202577	122229626	-1	MET	5.69708e-05	0.490493	1703
ENSG00000105290	APLP1	19	35867899	35879792	1	MET	5.69093e-05	-0.338104	1704
ENSG00000252991	RNU6-1073P	9	1001858	1001963	-1	CNV	5.69013e-05	-0.141313	1705
ENSG00000120669	SOHLH2	13	36168217	36214588	-1	MET	5.68297e-05	-0.335771	1706
ENSG00000246130	AC107959.2	8	23068229	23083619	1	CNV	5.66556e-05	-0.798551	1707
ENSG00000163508	EOMES	3	27715949	27722711	-1	MET	5.66555e-05	-0.375006	1708
ENSG00000105339	DENND3	8	141117278	141195808	1	MET	5.66068e-05	-0.68147	1709
ENSG00000243150	AC106707.1	3	158545189	158571066	-1	MET	5.65679e-05	-0.692355	1710
ENSG00000141485	SLC13A5	17	6684719	6713377	-1	MET	5.65266e-05	-0.305343	1711
ENSG00000102452	NALCN	13	101053776	101416508	-1	MET	5.63987e-05	0.394678	1712
ENSG00000243232	PCDHAC2	5	140966470	141012347	1	MET	5.63651e-05	-0.0688524	1713
ENSG00000279028	AC010223.1	5	140966212	140966490	-1	MET	5.63305e-05	-0.415454	1714
ENSG00000106484	MEST	7	130486171	130506465	1	MET	5.62362e-05	0.58678	1715
ENSG00000151834	GABRA2	4	46243548	46475230	-1	MET	5.61903e-05	-0.241176	1716
ENSG00000123975	CKS2	9	89311195	89316703	1	GEL	5.61308e-05	-0.232796	1717
ENSG00000254575	AC022039.1	8	14161084	14165359	1	CNV	5.61292e-05	-0.505767	1718
ENSG00000164934	DCAF13	8	103414714	103443453	1	GEL	5.61271e-05	0.151073	1719
ENSG00000130487	KLHDC7B	22	50545899	50551023	1	MET	5.60688e-05	-0.0548615	1720
ENSG00000161013	MGAT4B	5	179797597	179806952	-1	MET	5.59853e-05	-0.179174	1721
ENSG00000248538	AC022784.1	8	9151695	9425524	1	MET	5.59738e-05	-0.5953	1722
ENSG00000076685	NT5C2	10	103087185	103277605	-1	MET	5.59174e-05	-0.505883	1723
ENSG00000284010	MIR675	11	1996759	1996831	-1	MET	5.58567e-05	-0.420885	1724
ENSG00000163879	DNALI1	1	37556919	37566857	1	MET	5.58059e-05	0.23632	1725
ENSG00000147647	DPYS	8	104330324	104467055	-1	MET	5.57626e-05	0.145681	1726
ENSG00000101349	PAK5	20	9537370	9839076	-1	MET	5.57203e-05	0.277761	1727
ENSG00000171302	CANT1	17	78991716	79009867	-1	MET	5.56613e-05	-0.194103	1728
ENSG00000127423	AUNIP	1	25831913	25859458	-1	GEL	5.55093e-05	-0.373006	1729
ENSG00000102007	PLP2	X	49171898	49175235	1	MET	5.54592e-05	0.18187	1730
ENSG00000072310	SREBF1	17	17810399	17837011	-1	MET	5.54465e-05	-0.300872	1731
ENSG00000286011	AC062037.3	2	85418504	85426724	1	MET	5.54274e-05	-0.1835	1732
ENSG00000142945	KIF2C	1	44739818	44767767	1	GEL	5.53374e-05	0.243958	1733
ENSG00000114650	SCAP	3	47413681	47477126	-1	MET	5.53022e-05	0.442421	1734
ENSG00000185499	MUC1	1	155185824	155192916	-1	MET	5.5179e-05	-0.226595	1735
ENSG00000165300	SLITRK5	13	87672615	87696272	1	MET	5.50259e-05	0.590584	1736
ENSG00000244687	UBE2V1	20	50081124	50115959	-1	GEL	5.49996e-05	0.151312	1737
ENSG00000146618	FERD3L	7	19144782	19145421	-1	MET	5.4998e-05	0.279413	1738
ENSG00000122756	CNTFR	9	34551432	34590140	-1	MET	5.49964e-05	0.158402	1739
ENSG00000146360	GPR6	6	109978256	109980718	1	MET	5.49128e-05	-0.423949	1740
ENSG00000079482	OPHN1	X	67949349	68433913	-1	MET	5.49005e-05	-0.0436274	1741
ENSG00000177143	CETN1	18	580380	582114	1	MET	5.48775e-05	-0.195206	1742
ENSG00000166595	CIAO2B	16	66932065	66934423	-1	MET	5.48286e-05	0.0924749	1743
ENSG00000065328	MCM10	10	13161558	13211110	1	GEL	5.48251e-05	0.522763	1744
ENSG00000214548	MEG3	14	100779410	100861031	1	MET	5.47854e-05	-0.477181	1745
ENSG00000174697	LEP	7	128241278	128257629	1	MET	5.46865e-05	-0.347655	1746
ENSG00000171862	PTEN	10	87863625	87971930	1	MUT	5.46351e-05	-0.439689	1747
ENSG00000253880	AC009435.1	8	6044353	6257537	-1	CNV	5.45741e-05	-0.253281	1748
ENSG00000248238	LINC02438	4	19172335	19456994	-1	GEL	5.45493e-05	-0.434985	1749
ENSG00000100842	EFS	14	23356403	23365752	-1	MET	5.45436e-05	0.242227	1750
ENSG00000207027	AC012119.1	8	23806229	23806377	-1	CNV	5.45157e-05	-0.384263	1751
ENSG00000170178	HOXD12	2	176099795	176102489	1	MET	5.45156e-05	-0.125656	1752
ENSG00000249330	AC095060.1	4	46390255	46510194	1	MET	5.44854e-05	-0.0621589	1753
ENSG00000235478	LINC01664	22	17121560	17132104	1	MET	5.44782e-05	-0.162015	1754
ENSG00000256632	AC135586.2	12	132688049	132714912	1	MET	5.42438e-05	0.333865	1755
ENSG00000261269	AC093278.2	5	72439903	72442387	-1	CNV	5.42352e-05	-0.648748	1756
ENSG00000167693	NXN	17	799310	979776	-1	MET	5.41127e-05	0.398563	1757
ENSG00000173281	PPP1R3B	8	9136255	9151574	-1	MET	5.40337e-05	-0.0483367	1758
ENSG00000164418	GRIK2	6	101181257	102070083	1	MET	5.3934e-05	0.468263	1759
ENSG00000183844	FAM3B	21	41304212	41357727	1	MET	5.37248e-05	-0.565403	1760
ENSG00000112742	TTK	6	80003887	80042527	1	GEL	5.36829e-05	-0.819517	1761
ENSG00000164129	NPY5R	4	163343892	163351934	1	MET	5.36829e-05	0.538822	1762
ENSG00000115325	DOK1	2	74549026	74557551	1	MET	5.3675e-05	-0.525357	1763
ENSG00000106689	LHX2	9	124001670	124033301	1	MET	5.35528e-05	-0.121439	1764
ENSG00000166770	ZNF667-AS1	19	56477250	56504362	1	MET	5.35394e-05	-0.591929	1765
ENSG00000147457	CHMP7	8	23243637	23262000	1	CNV	5.34591e-05	-0.352653	1766
ENSG00000169758	TMEM266	15	76059958	76229121	1	MET	5.34556e-05	-0.281333	1767
ENSG00000172680	MOS	8	56112942	56113982	-1	MET	5.34547e-05	-0.205111	1768
ENSG00000089685	BIRC5	17	78214186	78225636	1	GEL	5.3446e-05	0.383667	1769
ENSG00000248710	AC079594.1	3	160227454	160449829	-1	MET	5.33781e-05	0.219252	1770
ENSG00000119681	LTBP2	14	74498183	74612378	-1	MET	5.33145e-05	0.00478018	1771
ENSG00000103056	SMPD3	16	68358327	68448508	-1	MET	5.32589e-05	0.164832	1772
ENSG00000125319	HROB	17	44141906	44162476	1	GEL	5.32403e-05	-0.385944	1773
ENSG00000058335	RASGRF1	15	78959906	79090780	-1	MET	5.32326e-05	0.359975	1774
ENSG00000151640	DPYSL4	10	132186948	132205759	1	MET	5.31844e-05	-0.450031	1775
ENSG00000127586	CHTF18	16	788046	800737	1	MET	5.31813e-05	-0.203689	1776
ENSG00000166501	PRKCB	16	23835983	24220611	1	MET	5.31104e-05	-0.6281	1777
ENSG00000168229	PTGDR	14	52267698	52276724	1	MET	5.30947e-05	-0.226661	1778
ENSG00000135144	DTX1	12	113056709	113098028	1	MET	5.3071e-05	0.420127	1779
ENSG00000010361	FUZ	19	49806866	49817376	-1	MET	5.29634e-05	-0.385558	1780
ENSG00000277241	AC026355.4	3	177700346	177701072	-1	CNV	5.27615e-05	0.746621	1781
ENSG00000239636	TFAP2E-AS1	1	35569813	35577729	-1	MET	5.25666e-05	-0.260472	1782
ENSG00000163577	EIF5A2	3	170888418	170908644	-1	MET	5.2536e-05	-0.597947	1783
ENSG00000196090	PTPRT	20	42072752	43189970	-1	MET	5.25088e-05	0.778654	1784
ENSG00000121075	TBX4	17	61452404	61485110	1	MET	5.24116e-05	0.128393	1785
ENSG00000150403	TMCO3	13	113491021	113554590	1	MET	5.24038e-05	-0.0411456	1786
ENSG00000176894	PXMP2	12	132687587	132704985	1	MET	5.23629e-05	-0.052253	1787
ENSG00000259708	AC090607.3	15	78250502	78264156	-1	MET	5.22537e-05	-0.425198	1788
ENSG00000198626	RYR2	1	237042184	237833988	1	MUT	5.22203e-05	-0.551714	1789
ENSG00000198673	TAFA2	12	61708259	62279150	-1	MET	5.21558e-05	-0.415319	1790
ENSG00000148057	IDNK	9	83623049	83644130	1	GEL	5.21443e-05	0.0862826	1791
ENSG00000147592	LACTB2	8	70635318	70669185	-1	MET	5.21115e-05	0.499592	1792
ENSG00000147121	KRBOX4	X	46447292	46497422	1	MET	5.20733e-05	0.595573	1793
ENSG00000133872	SARAF	8	30063003	30083208	-1	GEL	5.20137e-05	0.112709	1794
ENSG00000125885	MCM8	20	5950652	5998977	1	GEL	5.19138e-05	-0.209519	1795
ENSG00000049089	COL9A2	1	40300489	40317813	-1	MET	5.18848e-05	0.112106	1796
ENSG00000162687	KCNT2	1	196225779	196609225	-1	MET	5.18674e-05	-0.392486	1797
ENSG00000170516	COX7B2	4	46734827	46909245	-1	GEL	5.18057e-05	0.666357	1798
ENSG00000077080	ACTL6B	7	100643097	100656448	-1	MET	5.18044e-05	-0.296205	1799
ENSG00000115318	LOXL3	2	74532258	74555690	-1	MET	5.18019e-05	-0.529861	1800
ENSG00000102119	EMD	X	154379273	154381523	1	MET	5.1666e-05	-0.26432	1801
ENSG00000125531	FNDC11	20	63547891	63556695	1	MET	5.16514e-05	0.464541	1802
ENSG00000177303	CASKIN2	17	75500261	75515537	-1	MET	5.15635e-05	-0.429805	1803
ENSG00000124827	GCM2	6	10873223	10882041	-1	MET	5.15276e-05	0.300272	1804
ENSG00000266458	MIR4259	1	159899979	159900079	-1	MET	5.14721e-05	-0.304023	1805
ENSG00000160117	ANKLE1	19	17281645	17287646	1	MET	5.12448e-05	-0.410343	1806
ENSG00000091844	RGS17	6	153004459	153131282	-1	MET	5.12328e-05	0.277468	1807
ENSG00000219222	RPL12P47	6	43310231	43310357	1	MET	5.09673e-05	-0.0387617	1808
ENSG00000267273	AC008567.2	19	9498678	9510079	1	MET	5.09402e-05	-0.234133	1809
ENSG00000068438	FTSJ1	X	48476021	48486364	1	MET	5.09185e-05	-0.228223	1810
ENSG00000153443	UBALD1	16	4608883	4615027	-1	MET	5.09122e-05	0.36694	1811
ENSG00000088320	REM1	20	31475288	31484895	1	MET	5.08033e-05	0.668947	1812
ENSG00000084674	APOB	2	21001429	21044073	-1	MUT	5.07458e-05	0.378281	1813
ENSG00000179598	PLD6	17	17200995	17206333	-1	MET	5.07032e-05	0.168816	1814
ENSG00000229847	EMX2OS	10	117473215	117545068	-1	MET	5.05253e-05	0.482182	1815
ENSG00000262655	SPON1	11	13962723	14268133	1	MET	5.04376e-05	0.66748	1816
ENSG00000124207	CSE1L	20	49046246	49096960	1	GEL	5.03894e-05	-0.630795	1817
ENSG00000273233	AC097724.1	2	28810281	28810706	-1	MET	5.03757e-05	-0.42906	1818
ENSG00000026559	KCNG1	20	51003656	51023107	-1	MET	5.02944e-05	0.28029	1819
ENSG00000136518	ACTL6A	3	179562886	179588407	1	GEL	5.02528e-05	-0.288889	1820
ENSG00000010404	IDS	X	149476988	149521096	-1	MET	5.02037e-05	-0.643868	1821
ENSG00000234146	AKAP8P1	9	11011748	11013096	1	CNV	5.01413e-05	0.0988924	1822
ENSG00000280294	AC011008.2	8	10856085	10859436	-1	CNV	5.00837e-05	-0.45042	1823
ENSG00000156802	ATAD2	8	123319850	123416350	-1	GEL	5.00678e-05	-0.0475918	1824
ENSG00000147010	SH3KBP1	X	19533977	19887600	-1	MET	5.00253e-05	-0.0510171	1825
ENSG00000102125	TAZ	X	154411524	154421726	1	MET	4.99705e-05	-0.562325	1826
ENSG00000131149	GSE1	16	85169525	85676204	1	MET	4.98152e-05	0.652853	1827
ENSG00000162745	OLFML2B	1	161983192	162023869	-1	MET	4.97962e-05	-0.173298	1828
ENSG00000075340	ADD2	2	70607618	70768225	-1	MET	4.97763e-05	-0.376206	1829
ENSG00000224032	EPB41L4A-AS1	5	112160526	112164818	1	MET	4.97672e-05	0.171216	1830
ENSG00000251034	AC087854.1	8	22481588	22553444	-1	CNV	4.97504e-05	-0.480321	1831
ENSG00000161202	DVL3	3	184155377	184173614	1	GEL	4.975e-05	-0.096064	1832
ENSG00000132514	CLEC10A	17	7074537	7080307	-1	CNV	4.97464e-05	0.24256	1833
ENSG00000225472	AL136366.1	9	14317073	14358490	1	CNV	4.97376e-05	0.266168	1834
ENSG00000214827	MTCP1	X	155064034	155147937	-1	MET	4.96649e-05	0.343019	1835
ENSG00000169933	FRMPD4	X	11822423	12724523	1	MET	4.95896e-05	0.538536	1836
ENSG00000280215	AC021613.2	8	21129990	21130100	-1	CNV	4.9585e-05	-0.373163	1837
ENSG00000199065	MIR101-2	9	4850297	4850375	1	CNV	4.95346e-05	-0.723547	1838
ENSG00000176769	TCERG1L	10	131092391	131311721	-1	MET	4.95172e-05	0.0106691	1839
ENSG00000185736	ADARB2	10	1177313	1737525	-1	MET	4.93714e-05	-0.407612	1840
ENSG00000100221	JOSD1	22	38685543	38701556	-1	MET	4.93178e-05	0.492923	1841
ENSG00000237941	KCNQ1DN	11	2870033	2872105	1	MET	4.93057e-05	-0.30265	1842
ENSG00000181143	MUC16	19	8848844	8981342	-1	MUT	4.92005e-05	0.593943	1843
ENSG00000174672	BRSK2	11	1389899	1462689	1	MET	4.91982e-05	0.121236	1844
ENSG00000177485	ZBTB33	X	120250752	120258398	1	MET	4.91761e-05	0.31934	1845
ENSG00000269699	ZIM2	19	56774547	56840729	-1	MET	4.91582e-05	0.367644	1846
ENSG00000115902	SLC1A4	2	64988477	65023865	1	MET	4.90259e-05	-0.293882	1847
ENSG00000171791	BCL2	18	63123346	63320128	-1	MET	4.89096e-05	0.151022	1848
ENSG00000196440	ARMCX4	X	101418287	101533459	1	MET	4.88537e-05	-0.589983	1849
ENSG00000121864	ZNF639	3	179323031	179338583	1	GEL	4.88312e-05	0.36722	1850
ENSG00000129596	CDO1	5	115804733	115816659	-1	MET	4.88217e-05	-0.780443	1851
ENSG00000163558	PRKCI	3	170222424	170305977	1	GEL	4.87916e-05	-0.169207	1852
ENSG00000006555	TTC22	1	54779712	54801323	-1	MET	4.87461e-05	0.110578	1853
ENSG00000101004	NINL	20	25452697	25585531	-1	MET	4.87231e-05	-0.107407	1854
ENSG00000008086	CDKL5	X	18425583	18653629	1	MET	4.86938e-05	-0.671678	1855
ENSG00000163806	SPDYA	2	28782517	28850611	1	MET	4.86189e-05	-0.731486	1856
ENSG00000182050	MGAT4C	12	85955666	86838904	-1	GEL	4.85515e-05	-0.504847	1857
ENSG00000249238	BCL9P1	5	67636382	67638942	1	CNV	4.84802e-05	-0.359083	1858
ENSG00000166405	RIC3	11	8106056	8169055	-1	MET	4.83592e-05	-0.123615	1859
ENSG00000155959	VBP1	X	155197007	155239841	1	MET	4.83538e-05	0.00732489	1860
ENSG00000101935	AMMECR1	X	110194186	110440318	-1	MET	4.83457e-05	0.165591	1861
ENSG00000205038	PKHD1L1	8	109362461	109537207	1	MUT	4.81866e-05	0.206014	1862
ENSG00000163132	MSX1	4	4859665	4863936	1	MET	4.81108e-05	0.619199	1863
ENSG00000134057	CCNB1	5	69167135	69178245	1	GEL	4.80254e-05	-0.374362	1864
ENSG00000131747	TOP2A	17	40388525	40417896	-1	GEL	4.79551e-05	-0.38839	1865
ENSG00000282221	AC119427.1	1	201399633	201401190	1	MET	4.79537e-05	0.737924	1866
ENSG00000250786	SNHG18	5	9546200	9550609	1	MET	4.79465e-05	0.246805	1867
ENSG00000250538	AC104407.1	4	155206529	155209027	-1	MET	4.78781e-05	0.508732	1868
ENSG00000137252	HCRTR2	6	55106460	55282617	1	MET	4.78035e-05	0.564404	1869
ENSG00000172901	LVRN	5	115962454	116027619	1	MET	4.77978e-05	-0.651515	1870
ENSG00000170291	ELP5	17	7251416	7259940	1	CNV	4.77285e-05	0.00491222	1871
ENSG00000130558	OLFM1	9	135075422	135121180	1	MET	4.76177e-05	-0.297586	1872
ENSG00000198589	LRBA	4	150264435	151015727	-1	MET	4.76038e-05	0.0563526	1873
ENSG00000263958	AC091138.1	18	72868388	72881399	1	MET	4.75582e-05	0.372393	1874
ENSG00000125744	RTN2	19	45485294	45497055	-1	MET	4.75416e-05	0.550995	1875
ENSG00000134438	RAX	18	59267035	59274086	-1	MET	4.75058e-05	0.681713	1876
ENSG00000047634	SCML1	X	17737449	17754988	1	MET	4.74959e-05	-0.0253242	1877
ENSG00000131725	WDR44	X	118346073	118449961	1	MET	4.74372e-05	-0.630623	1878
ENSG00000284858	AC091185.2	8	25276945	25277476	-1	CNV	4.73795e-05	-0.498916	1879
ENSG00000196632	WNK3	X	54192823	54358642	-1	MET	4.73625e-05	-0.0430876	1880
ENSG00000181798	LINC00471	2	231508422	231514366	-1	MET	4.72868e-05	-0.376993	1881
ENSG00000237125	HAND2-AS1	4	173527270	173659696	1	MET	4.72801e-05	-0.720609	1882
ENSG00000115255	REEP6	19	1491166	1497927	1	MET	4.7264e-05	-0.485091	1883
ENSG00000063978	RNF4	4	2462220	2625320	1	MET	4.72362e-05	-0.33952	1884
ENSG00000175274	TP53I11	11	44885903	44951306	-1	MET	4.72037e-05	-0.559076	1885
ENSG00000165443	PHYHIPL	10	59176643	59247774	1	MET	4.71975e-05	0.257932	1886
ENSG00000198546	ZNF511	10	133308914	133313162	1	MET	4.7115e-05	0.21783	1887
ENSG00000169083	AR	X	67544021	67730619	1	MET	4.70967e-05	0.255633	1888
ENSG00000241224	C3orf85	3	109118252	109151401	1	MET	4.70394e-05	-0.0254977	1889
ENSG00000198443	KRTAP4-1	17	41184102	41185342	-1	GEL	4.70109e-05	-0.277971	1890
ENSG00000082458	DLG3	X	70444835	70505490	1	MET	4.69255e-05	-0.410054	1891
ENSG00000138758	SEPTIN11	4	76949751	77040384	1	MET	4.69156e-05	0.0673776	1892
ENSG00000120094	HOXB1	17	48528526	48531011	-1	MET	4.69029e-05	0.0186948	1893
ENSG00000158220	ESYT3	3	138434586	138481686	1	MET	4.68728e-05	-0.0218943	1894
ENSG00000177189	RPS6KA3	X	20149911	20267519	-1	MET	4.67606e-05	-0.0929131	1895
ENSG00000168056	LTBP3	11	65538559	65558930	-1	MET	4.66951e-05	-0.242129	1896
ENSG00000007516	BAIAP3	16	1333638	1349441	1	MET	4.66399e-05	0.0461175	1897
ENSG00000067606	PRKCZ	1	2050411	2185395	1	MET	4.65902e-05	-0.135735	1898
ENSG00000230106	SNRPCP15	8	7170550	7170741	1	CNV	4.6576e-05	0.423443	1899
ENSG00000206147	RPL23AP57	9	6639139	6639604	1	CNV	4.65479e-05	0.673361	1900
ENSG00000196550	FAM72A	1	206186179	206204414	-1	GEL	4.65439e-05	-0.230789	1901
ENSG00000171189	GRIK1	21	29536933	29940033	-1	MET	4.63945e-05	-0.586821	1902
ENSG00000163064	EN1	2	118842171	118847648	-1	MET	4.63794e-05	-0.189992	1903
ENSG00000278822	AL049692.6	11	32435738	32435846	1	MET	4.61793e-05	0.168707	1904
ENSG00000101911	PRPS2	X	12791355	12824222	1	MET	4.58471e-05	-0.19714	1905
ENSG00000112038	OPRM1	6	154010496	154246867	1	MET	4.57874e-05	-0.703194	1906
ENSG00000187608	ISG15	1	1001138	1014540	1	MET	4.57414e-05	-0.105237	1907
ENSG00000067082	KLF6	10	3775996	3785281	-1	MET	4.57107e-05	0.293359	1908
ENSG00000165304	MELK	9	36572862	36677683	1	GEL	4.56161e-05	0.382387	1909
ENSG00000136352	NKX2-1	14	36516392	36521149	-1	MET	4.54347e-05	0.0523807	1910
ENSG00000185973	TMLHE	X	155489011	155719098	-1	MET	4.5423e-05	0.0862203	1911
ENSG00000180053	NKX2-6	8	23701740	23706756	-1	CNV	4.54167e-05	-0.389722	1912
ENSG00000134627	PIWIL4	11	94543840	94621421	1	MET	4.51344e-05	-0.738346	1913
ENSG00000117477	CCDC181	1	169394870	169460669	-1	MET	4.49075e-05	-0.0739057	1914
ENSG00000114251	WNT5A	3	55465715	55490539	-1	MET	4.47169e-05	0.2988	1915
ENSG00000130307	USHBP1	19	17249171	17282786	-1	MET	4.46967e-05	-0.410586	1916
ENSG00000172818	OVOL1	11	65787063	65797214	1	MET	4.46311e-05	0.662309	1917
ENSG00000150625	GPM6A	4	175632934	176002664	-1	MET	4.44486e-05	-0.278623	1918
ENSG00000049541	RFC2	7	74231499	74254458	-1	GEL	4.43534e-05	-0.252585	1919
ENSG00000158106	RHPN1	8	143368876	143384221	1	MET	4.42473e-05	-0.586354	1920
ENSG00000163283	ALPP	2	232378724	232382889	1	MET	4.41948e-05	-0.240559	1921
ENSG00000020633	RUNX3	1	24899511	24965121	-1	MET	4.41754e-05	0.132549	1922
ENSG00000138180	CEP55	10	93496612	93529092	1	GEL	4.39896e-05	0.200924	1923
ENSG00000253536	AC138832.1	5	71475761	71476316	-1	CNV	4.39137e-05	-0.580008	1924
ENSG00000105204	DYRK1B	19	39825350	39834201	-1	MET	4.39115e-05	0.0116837	1925
ENSG00000197172	MAGEA6	X	152766136	152769747	-1	GEL	4.37794e-05	-0.236428	1926
ENSG00000256654	AC005906.2	12	4909867	5026012	1	MET	4.37081e-05	-0.398634	1927
ENSG00000165501	LRR1	14	49598761	49614672	1	MET	4.34337e-05	-0.451902	1928
ENSG00000228824	MIR4500HG	13	87427214	87674235	-1	MET	4.32973e-05	-0.0293236	1929
ENSG00000007968	E2F2	1	23506438	23531233	-1	GEL	4.32928e-05	0.385549	1930
ENSG00000090776	EFNB1	X	68829021	68842160	1	MET	4.32359e-05	0.00121778	1931
ENSG00000188064	WNT7B	22	45920366	45977162	-1	MET	4.30895e-05	-0.241416	1932
ENSG00000136938	ANP32B	9	97983341	98015943	1	MET	4.30485e-05	-0.0135718	1933
ENSG00000180818	HOXC10	12	53985065	53990279	1	MET	4.2927e-05	0.685578	1934
ENSG00000113430	IRX4	5	1877413	1887236	-1	MET	4.2884e-05	0.193059	1935
ENSG00000273706	LHX1	17	36936785	36944612	1	MET	4.26516e-05	-0.180064	1936
ENSG00000233508	AL021395.1	20	43189998	43202599	1	MET	4.26279e-05	0.448182	1937
ENSG00000251151	HOXC-AS3	12	53981509	53985519	-1	MET	4.26116e-05	0.185306	1938
ENSG00000237424	FOXD2-AS1	1	47432133	47434641	-1	MET	4.25739e-05	0.329525	1939
ENSG00000131711	MAP1B	5	72107234	72209565	1	CNV	4.25605e-05	0.583244	1940
ENSG00000141448	GATA6	18	22169589	22202528	1	MET	4.24559e-05	0.524353	1941
ENSG00000224666	ETV7-AS1	6	36386831	36393462	1	MET	4.24203e-05	-0.50895	1942
ENSG00000123999	INHA	2	219569162	219575711	1	MET	4.23831e-05	0.276239	1943
ENSG00000164338	UTP15	5	73565443	73583380	1	CNV	4.23605e-05	-0.726956	1944
ENSG00000095397	WHRN	9	114402080	114505473	-1	MET	4.22852e-05	-0.102165	1945
ENSG00000198780	FAM169A	5	74777574	74866966	-1	CNV	4.22645e-05	0.0232314	1946
ENSG00000075275	CELSR1	22	46360834	46537620	-1	MET	4.21974e-05	0.205639	1947
ENSG00000109805	NCAPG	4	17810979	17844865	1	GEL	4.21968e-05	0.0567715	1948
ENSG00000224969	AL645608.1	1	1011997	1013193	-1	MET	4.21151e-05	0.336612	1949
ENSG00000170893	TRH	3	129974688	129977935	1	MET	4.20696e-05	0.845309	1950
ENSG00000257520	SFTA3	14	36473207	36521149	-1	MET	4.20449e-05	-0.167349	1951
ENSG00000115257	PCSK4	19	1481428	1490752	-1	MET	4.19752e-05	0.000381866	1952
ENSG00000265179	AP000894.2	18	902766	906667	-1	MET	4.18008e-05	-0.0156846	1953
ENSG00000196584	XRCC2	7	152644776	152676141	-1	GEL	4.16954e-05	-0.204436	1954
ENSG00000287127	AC009879.4	8	66363774	66432370	-1	MET	4.16485e-05	0.21893	1955
ENSG00000187961	KLHL17	1	960584	965719	1	MET	4.15662e-05	0.525233	1956
ENSG00000240990	HOXA11-AS	7	27184507	27189298	1	MET	4.15638e-05	0.00924098	1957
ENSG00000090889	KIF4A	X	70290104	70420886	1	GEL	4.15004e-05	0.026324	1958
ENSG00000179388	EGR3	8	22687659	22693480	-1	MET	4.13085e-05	0.280292	1959
ENSG00000182636	NDN	15	23685400	23687305	-1	MET	4.12662e-05	0.497945	1960
ENSG00000175573	C11orf68	11	65916810	65919062	-1	MET	4.11772e-05	-0.0149305	1961
ENSG00000155545	MIER3	5	56919602	56971675	-1	MET	4.11446e-05	0.194129	1962
ENSG00000287185	AC041005.1	8	25179113	25184234	-1	CNV	4.1136e-05	-0.519314	1963
ENSG00000235024	AC097468.2	2	218944629	218961903	-1	MET	4.10459e-05	0.0940768	1964
ENSG00000185100	ADSS1	14	104724229	104747325	1	MET	4.08628e-05	-0.329076	1965
ENSG00000140557	ST8SIA2	15	92393881	92468728	1	MET	4.08156e-05	0.419436	1966
ENSG00000160211	G6PD	X	154531391	154547572	-1	MET	4.07527e-05	-0.431163	1967
ENSG00000005073	HOXA11	7	27181157	27185232	-1	MET	4.06462e-05	0.696653	1968
ENSG00000164736	SOX17	8	54457935	54460892	1	MET	4.05279e-05	0.347233	1969
ENSG00000253438	PCAT1	8	126556323	127419050	1	MET	4.04443e-05	0.561621	1970
ENSG00000198046	ZNF667	19	56439325	56478065	-1	MET	4.03319e-05	-0.22335	1971
ENSG00000102287	GABRE	X	151953124	151974680	-1	MET	4.02843e-05	0.234801	1972
ENSG00000130037	KCNA5	12	5043879	5046788	1	MET	4.02515e-05	-0.202148	1973
ENSG00000162526	TSSK3	1	32351521	32364312	1	MET	4.02197e-05	0.533322	1974
ENSG00000155897	ADCY8	8	130780301	131040909	-1	MET	4.02168e-05	0.367981	1975
ENSG00000150051	MKX	10	27672874	27746060	-1	MET	4.01615e-05	0.284011	1976
ENSG00000077935	SMC1B	22	45344063	45413619	-1	MET	3.99347e-05	0.435074	1977
ENSG00000184302	SIX6	14	60509146	60512850	1	MET	3.96405e-05	0.0709338	1978
ENSG00000100991	TRPC4AP	20	35002404	35092807	-1	MET	3.95967e-05	0.113095	1979
ENSG00000011426	ANLN	7	36389821	36453791	1	GEL	3.95878e-05	-0.127223	1980
ENSG00000171467	ZNF318	6	43307134	43369647	-1	MET	3.95362e-05	0.676953	1981
ENSG00000237594	AP000251.1	21	31559245	31560487	1	MET	3.94376e-05	-0.371259	1982
ENSG00000188833	ENTPD8	9	137434364	137441816	-1	MET	3.92733e-05	-0.129701	1983
ENSG00000163848	ZNF148	3	125225669	125375325	-1	MET	3.91589e-05	-0.233182	1984
ENSG00000173599	PC	11	66848417	66958386	-1	MET	3.90282e-05	0.34536	1985
ENSG00000126787	DLGAP5	14	55148112	55191608	-1	GEL	3.89238e-05	0.414615	1986
ENSG00000236594	RPS27AP14	9	1164414	1164867	-1	CNV	3.88169e-05	-0.152007	1987
ENSG00000064547	LPAR2	19	19623655	19628930	-1	MET	3.84956e-05	-0.474151	1988
ENSG00000249438	KRT18P45	5	80288449	80289781	1	CNV	3.84776e-05	-0.156709	1989
ENSG00000077327	SPAG6	10	22345445	22454224	1	MET	3.84527e-05	0.546497	1990
ENSG00000087085	ACHE	7	100889994	100896974	-1	MET	3.84505e-05	0.144934	1991
ENSG00000106785	TRIM14	9	98069275	98119222	-1	MET	3.82764e-05	0.0536595	1992
ENSG00000143995	MEIS1	2	66433452	66573869	1	MET	3.8009e-05	0.199113	1993
ENSG00000175591	P2RY2	11	73218281	73242427	1	MET	3.79981e-05	0.39106	1994
ENSG00000101463	SYNDIG1	20	24469629	24666616	1	MET	3.79364e-05	-0.210464	1995
ENSG00000105131	EPHX3	19	15226919	15233435	-1	MET	3.77481e-05	0.288851	1996
ENSG00000007264	MATK	19	3777970	3802129	-1	MET	3.77052e-05	0.323891	1997
ENSG00000106031	HOXA13	7	27193503	27200091	-1	MET	3.76053e-05	0.568552	1998
ENSG00000136928	GABBR2	9	98288109	98708935	-1	MET	3.75511e-05	-0.331318	1999
ENSG00000027644	INSRR	1	156840063	156859117	-1	MET	3.73805e-05	-0.122347	2000
ENSG00000286872	AC024270.4	15	83095333	83108754	-1	MET	3.73313e-05	-0.653102	2001
[truncated: 187 more rows]

## Sheet: Legend
In our setting, the sign of the correlation value (Tables 1 and 2) indicates the direction of association. For example, if Gene A shows a strong positive correlation, samples with elevated Gene A expression tend to exhibit higher mutational signature
CNV	copy number variation
GEL	gene expression level (fpkm)
MET	methylation level
MUT	mutation
