# Supplementary material for: Regulators of homologous recombination deficiency identified by machine learning using somatic multi-omics data
Source: Life Sci Alliance. 2025 Nov 19;9(2):e202503531. doi: 10.26508/lsa.202503531 (PMC12631081; doi:10.26508/lsa.202503531)
Supplement: Supplementary file 5 [file LSA-2025-03531_TableS5.xls]

## Sheet: Table 5 - Genesetcollections
Modelo	genes	hallmark	kegg	gobp	tftgtrd	pathway_set
CNV_TMEM105	TMEM105				TFTGTRD	TFTGTRD
MUT_TP53	TP53	Hallmark	Kegg	GOBP	TFTGTRD	Hallmark,Kegg,GOBP,TFTGTRD
CNV_NPEPL1	NPEPL1			GOBP	TFTGTRD	GOBP,TFTGTRD
CNV_PMCHL1	PMCHL1					Complementar
CNV_PIEZO1P2	PIEZO1P2					Complementar
CNV_MARCHF11-AS1	MARCHF11-AS1				TFTGTRD	TFTGTRD
CNV_MYNN	MYNN			GOBP	TFTGTRD	GOBP,TFTGTRD
CNV_AL132655.3	AL132655.3					Complementar
CNV_AC009690.3	AC009690.3					Complementar
CNV_TMEM212	TMEM212				TFTGTRD	TFTGTRD
CNV_AC078795.3	AC078795.3					Complementar
CNV_RNU6-348P	RNU6-348P					Complementar
CNV_TERC	TERC			GOBP	TFTGTRD	GOBP,TFTGTRD
CNV_AC104370.1	AC104370.1					Complementar
CNV_FNDC3B	FNDC3B				TFTGTRD	TFTGTRD
CNV_TMEM212-IT1	TMEM212-IT1				TFTGTRD	TFTGTRD
CNV_TNFSF10	TNFSF10	Hallmark	Kegg	GOBP	TFTGTRD	Hallmark,Kegg,GOBP,TFTGTRD
CNV_AC007919.1	AC007919.1					Complementar
GEL_DUXAP8	DUXAP8					Complementar
CNV_GHSR	GHSR		Kegg	GOBP		Complementar
CNV_AC020549.1	AC020549.1					Complementar
CNV_AC034229.1	AC034229.1					Complementar
CNV_AC103705.1	AC103705.1					Complementar
CNV_AC034229.3	AC034229.3					Complementar
GEL_UBE2C	UBE2C	Hallmark	Kegg	GOBP	TFTGTRD	Hallmark,Kegg,GOBP,TFTGTRD
GEL_IRAK1	IRAK1	Hallmark	Kegg	GOBP	TFTGTRD	Hallmark,Kegg,GOBP,TFTGTRD
CNV_PIGN	PIGN		Kegg	GOBP	TFTGTRD	Kegg,GOBP,TFTGTRD
GEL_AC009237.3	AC009237.3					Complementar
GEL_CDR2L	CDR2L				TFTGTRD	TFTGTRD
GEL_AL589182.1	AL589182.1					Complementar
CNV_YEATS4	YEATS4			GOBP	TFTGTRD	GOBP,TFTGTRD
CNV_NKD2	NKD2		Kegg	GOBP	TFTGTRD	Kegg,GOBP,TFTGTRD
CNV_LINC01997	LINC01997				TFTGTRD	TFTGTRD
CNV_POU5F1B	POU5F1B					Complementar
GEL_KDELR2	KDELR2		Kegg	GOBP	TFTGTRD	Kegg,GOBP,TFTGTRD
GEL_NAP1L4	NAP1L4			GOBP	TFTGTRD	GOBP,TFTGTRD
GEL_PPP2R2A	PPP2R2A		Kegg	GOBP	TFTGTRD	Kegg,GOBP,TFTGTRD
GEL_TOLLIP	TOLLIP		Kegg	GOBP	TFTGTRD	Kegg,GOBP,TFTGTRD
CNV_RN7SL804P	RN7SL804P				TFTGTRD	TFTGTRD
CNV_RPL7P34	RPL7P34				TFTGTRD	TFTGTRD
GEL_RTL8A	RTL8A				TFTGTRD	TFTGTRD
CNV_ANAPC15P2	ANAPC15P2					Complementar
CNV_CENPU	CENPU			GOBP	TFTGTRD	GOBP,TFTGTRD
CNV_AC078795.2	AC078795.2					Complementar
GEL_ETHE1	ETHE1	Hallmark		GOBP	TFTGTRD	GOBP,TFTGTRD
CNV_LINC02373	LINC02373					Complementar
GEL_TNFRSF10B	TNFRSF10B		Kegg	GOBP	TFTGTRD	Kegg,GOBP,TFTGTRD
CNV_PVT1	PVT1	Hallmark			TFTGTRD	TFTGTRD
MET_H3C8	H3C8		Kegg	GOBP	TFTGTRD	Kegg,GOBP,TFTGTRD
GEL_CENPA	CENPA	Hallmark		GOBP	TFTGTRD	GOBP,TFTGTRD
CNV_AC114954.1	AC114954.1					Complementar
GEL_SMC1B	SMC1B		Kegg	GOBP	TFTGTRD	Kegg,GOBP,TFTGTRD
GEL_TDRKH-AS1	TDRKH-AS1				TFTGTRD	TFTGTRD
GEL_AURKA	AURKA	Hallmark	Kegg	GOBP	TFTGTRD	Hallmark,Kegg,GOBP,TFTGTRD
CNV_AC103833.1	AC103833.1					Complementar
CNV_AC020656.2	AC020656.2					Complementar
GEL_ABHD14B	ABHD14B			GOBP	TFTGTRD	GOBP,TFTGTRD
MET_H4C4	H4C4		Kegg	GOBP	TFTGTRD	Kegg,GOBP,TFTGTRD
GEL_TXNL1	TXNL1				TFTGTRD	TFTGTRD
CNV_AC025569.1	AC025569.1					Complementar
CNV_LYZ	LYZ			GOBP	TFTGTRD	GOBP,TFTGTRD
GEL_AP000487.1	AP000487.1					Complementar
CNV_AC019193.2	AC019193.2					Complementar
GEL_SCRN2	SCRN2			GOBP	TFTGTRD	GOBP,TFTGTRD
GEL_PPP1R7	PPP1R7			GOBP	TFTGTRD	GOBP,TFTGTRD
GEL_PYCR1	PYCR1	Hallmark	Kegg	GOBP	TFTGTRD	Hallmark,Kegg,GOBP,TFTGTRD
GEL_TCAM1P	TCAM1P				TFTGTRD	TFTGTRD
GEL_BRCA1	BRCA1	Hallmark	Kegg	GOBP	TFTGTRD	Hallmark,Kegg,GOBP,TFTGTRD
GEL_BEND6	BEND6			GOBP	TFTGTRD	GOBP,TFTGTRD
GEL_HOXC6	HOXC6			GOBP	TFTGTRD	GOBP,TFTGTRD
GEL_EPHX2	EPHX2	Hallmark	Kegg	GOBP	TFTGTRD	Hallmark,Kegg,GOBP,TFTGTRD
GEL_C11orf72	C11orf72					Complementar
CNV_AC100871.2	AC100871.2					Complementar
GEL_AP5Z1	AP5Z1			GOBP	TFTGTRD	GOBP,TFTGTRD
MET_EPSTI1	EPSTI1	Hallmark			TFTGTRD	TFTGTRD
GEL_AKR1E2	AKR1E2				TFTGTRD	TFTGTRD
GEL_CBR4	CBR4	Hallmark		GOBP	TFTGTRD	GOBP,TFTGTRD
GEL_FHIT	FHIT		Kegg	GOBP	TFTGTRD	Kegg,GOBP,TFTGTRD
GEL_BIN3	BIN3			GOBP	TFTGTRD	GOBP,TFTGTRD
CNV_AC007953.1	AC007953.1					Complementar
CNV_NDUFB9	NDUFB9		Kegg	GOBP	TFTGTRD	Kegg,GOBP,TFTGTRD
GEL_TMEM41A	TMEM41A				TFTGTRD	TFTGTRD
GEL_PDHB	PDHB	Hallmark	Kegg	GOBP	TFTGTRD	Hallmark,Kegg,GOBP,TFTGTRD
GEL_AP002990.1	AP002990.1					Complementar
GEL_VGLL1	VGLL1			GOBP	TFTGTRD	GOBP,TFTGTRD
GEL_NHLRC1	NHLRC1		Kegg	GOBP	TFTGTRD	Kegg,GOBP,TFTGTRD
CNV_AC092919.1	AC092919.1					Complementar
GEL_DUXAP9	DUXAP9					Complementar
CNV_ATP1B2	ATP1B2		Kegg	GOBP	TFTGTRD	Kegg,GOBP,TFTGTRD
CNV_RPS26P45	RPS26P45					Complementar
GEL_B4GALT3	B4GALT3		Kegg	GOBP	TFTGTRD	Kegg,GOBP,TFTGTRD
CNV_NCEH1	NCEH1			GOBP	TFTGTRD	GOBP,TFTGTRD
GEL_YBEY	YBEY			GOBP	TFTGTRD	GOBP,TFTGTRD
CNV_CYCSP34	CYCSP34				TFTGTRD	TFTGTRD
MET_HOXA-AS3	HOXA-AS3				TFTGTRD	TFTGTRD
GEL_AC018413.1	AC018413.1					Complementar
GEL_PCDHGB1	PCDHGB1			GOBP	TFTGTRD	GOBP,TFTGTRD
GEL_IP6K2	IP6K2	Hallmark		GOBP	TFTGTRD	GOBP,TFTGTRD
CNV_ATP5MC1P4	ATP5MC1P4					Complementar
CNV_CPSF6	CPSF6			GOBP	TFTGTRD	GOBP,TFTGTRD
GEL_MSRA	MSRA	Hallmark		GOBP	TFTGTRD	GOBP,TFTGTRD
GEL_AL365256.1	AL365256.1					Complementar
GEL_CCNQ	CCNQ			GOBP	TFTGTRD	GOBP,TFTGTRD
CNV_SLC2A2	SLC2A2	Hallmark	Kegg	GOBP	TFTGTRD	Hallmark,Kegg,GOBP,TFTGTRD
GEL_H4C14	H4C14		Kegg	GOBP		Complementar
GEL_AC092687.3	AC092687.3					Complementar
CNV_RARRES2P4	RARRES2P4					Complementar
GEL_AC009237.8	AC009237.8					Complementar
MET_ARL5AP3	ARL5AP3				TFTGTRD	TFTGTRD
CNV_PCAT1	PCAT1					Complementar
GEL_SLC10A3	SLC10A3	Hallmark		GOBP	TFTGTRD	GOBP,TFTGTRD
CNV_FER1L6-AS2	FER1L6-AS2				TFTGTRD	TFTGTRD
GEL_TRIM13	TRIM13			GOBP	TFTGTRD	GOBP,TFTGTRD
GEL_MRPS27	MRPS27			GOBP	TFTGTRD	GOBP,TFTGTRD
GEL_C8orf58	C8orf58				TFTGTRD	TFTGTRD
MUT_PIK3CA	PIK3CA	Hallmark	Kegg	GOBP	TFTGTRD	Hallmark,Kegg,GOBP,TFTGTRD
GEL_H3C12	H3C12		Kegg	GOBP	TFTGTRD	Kegg,GOBP,TFTGTRD
GEL_AC068533.2	AC068533.2					Complementar
CNV_Y_RNA.172	RNA.172					Complementar
CNV_MDM2	MDM2	Hallmark	Kegg	GOBP	TFTGTRD	Hallmark,Kegg,GOBP,TFTGTRD
GEL_ALDH4A1	ALDH4A1		Kegg	GOBP	TFTGTRD	Kegg,GOBP,TFTGTRD
CNV_AC021613.1	AC021613.1					Complementar
GEL_ZFR2	ZFR2				TFTGTRD	TFTGTRD
GEL_APEH	APEH			GOBP	TFTGTRD	GOBP,TFTGTRD
GEL_ZADH2	ZADH2			GOBP	TFTGTRD	GOBP,TFTGTRD
GEL_CDK16	CDK16			GOBP	TFTGTRD	GOBP,TFTGTRD
GEL_RBFA	RBFA			GOBP	TFTGTRD	GOBP,TFTGTRD
CNV_TPTE2P5	TPTE2P5				TFTGTRD	TFTGTRD
MET_DRD4	DRD4		Kegg	GOBP	TFTGTRD	Kegg,GOBP,TFTGTRD
CNV_PRANCR	PRANCR				TFTGTRD	TFTGTRD
GEL_DGLUCY	DGLUCY			GOBP	TFTGTRD	GOBP,TFTGTRD
GEL_LINC02188	LINC02188					Complementar
GEL_KCNMB3	KCNMB3		Kegg	GOBP	TFTGTRD	Kegg,GOBP,TFTGTRD
GEL_G2E3-AS1	G2E3-AS1				TFTGTRD	TFTGTRD
GEL_TBX5-AS1	TBX5-AS1					Complementar
GEL_SGO1	SGO1		Kegg	GOBP	TFTGTRD	Kegg,GOBP,TFTGTRD
CNV_SHBG	SHBG				TFTGTRD	TFTGTRD
MET_HSD17B14	HSD17B14	Hallmark		GOBP	TFTGTRD	GOBP,TFTGTRD
GEL_UBXN10	UBXN10			GOBP	TFTGTRD	GOBP,TFTGTRD
CNV_AL357614.1	AL357614.1					Complementar
GEL_DHRS12	DHRS12				TFTGTRD	TFTGTRD
GEL_DEPDC1	DEPDC1	Hallmark		GOBP	TFTGTRD	GOBP,TFTGTRD
CNV_AC127894.1	AC127894.1					Complementar
MET_TCF7	TCF7	Hallmark	Kegg	GOBP	TFTGTRD	Hallmark,Kegg,GOBP,TFTGTRD
GEL_LINC02830	LINC02830					Complementar
GEL_PSLNR	PSLNR					Complementar
MET_MIXL1	MIXL1			GOBP	TFTGTRD	GOBP,TFTGTRD
GEL_DUXAP10	DUXAP10					Complementar
GEL_CCAR2	CCAR2			GOBP	TFTGTRD	GOBP,TFTGTRD
GEL_NDUFAF1	NDUFAF1			GOBP	TFTGTRD	GOBP,TFTGTRD
GEL_SLC22A31	SLC22A31			GOBP	TFTGTRD	GOBP,TFTGTRD
CNV_AC025423.1	AC025423.1					Complementar
GEL_MYBL2	MYBL2	Hallmark		GOBP	TFTGTRD	GOBP,TFTGTRD
GEL_VPS72	VPS72			GOBP	TFTGTRD	GOBP,TFTGTRD
CNV_AC020688.1	AC020688.1					Complementar
GEL_C1GALT1C1L	C1GALT1C1L			GOBP	TFTGTRD	GOBP,TFTGTRD
GEL_AP000873.2	AP000873.2					Complementar
GEL_RGS9BP	RGS9BP			GOBP	TFTGTRD	GOBP,TFTGTRD
GEL_AL009178.3	AL009178.3					Complementar
MET_SLC2A4RG	SLC2A4RG				TFTGTRD	TFTGTRD
GEL_UAP1	UAP1	Hallmark	Kegg	GOBP	TFTGTRD	Hallmark,Kegg,GOBP,TFTGTRD
GEL_CLDN6	CLDN6	Hallmark	Kegg	GOBP	TFTGTRD	Hallmark,Kegg,GOBP,TFTGTRD
GEL_LINC00665	LINC00665				TFTGTRD	TFTGTRD
GEL_MNX1-AS1	MNX1-AS1				TFTGTRD	TFTGTRD
GEL_SLC29A4	SLC29A4			GOBP	TFTGTRD	GOBP,TFTGTRD
CNV_AC015468.2	AC015468.2					Complementar
GEL_THG1L	THG1L			GOBP	TFTGTRD	GOBP,TFTGTRD
GEL_DIS3L2	DIS3L2			GOBP	TFTGTRD	GOBP,TFTGTRD
GEL_ZNF695	ZNF695				TFTGTRD	TFTGTRD
GEL_QARS1	QARS1		Kegg	GOBP	TFTGTRD	Kegg,GOBP,TFTGTRD
GEL_CNDP2	CNDP2	Hallmark		GOBP	TFTGTRD	GOBP,TFTGTRD
GEL_KIF9	KIF9			GOBP	TFTGTRD	GOBP,TFTGTRD
GEL_KCNG3	KCNG3			GOBP	TFTGTRD	GOBP,TFTGTRD
CNV_AC025423.4	AC025423.4					Complementar
GEL_LGSN	LGSN			GOBP	TFTGTRD	GOBP,TFTGTRD
CNV_AC007953.2	AC007953.2					Complementar
GEL_GANC	GANC		Kegg	GOBP	TFTGTRD	Kegg,GOBP,TFTGTRD
MET_H3C3	H3C3		Kegg	GOBP		Complementar
GEL_MRPS31	MRPS31	Hallmark			TFTGTRD	TFTGTRD
GEL_LINC01436	LINC01436					Complementar
GEL_TP53	TP53	Hallmark	Kegg	GOBP	TFTGTRD	Hallmark,Kegg,GOBP,TFTGTRD
CNV_ELAVL2	ELAVL2				TFTGTRD	TFTGTRD
GEL_TMEM229B	TMEM229B				TFTGTRD	TFTGTRD
GEL_TMEM241	TMEM241			GOBP	TFTGTRD	GOBP,TFTGTRD
CNV_AC026954.2	AC026954.2					Complementar
MET_AC068733.3	AC068733.3					Complementar
CNV_DGKH	DGKH	Hallmark	Kegg	GOBP	TFTGTRD	Hallmark,Kegg,GOBP,TFTGTRD
CNV_AC084116.1	AC084116.1					Complementar
CNV_SUGT1P3	SUGT1P3				TFTGTRD	TFTGTRD
CNV_SAT2	SAT2		Kegg	GOBP	TFTGTRD	Kegg,GOBP,TFTGTRD
GEL_AC131206.1	AC131206.1					Complementar
GEL_SPAAR	SPAAR			GOBP	TFTGTRD	GOBP,TFTGTRD
CNV_AC083923.1	AC083923.1					Complementar
GEL_NDUFB4P11	NDUFB4P11					Complementar
GEL_FAM160B2	FAM160B2					Complementar
CNV_VLDLR	VLDLR	Hallmark		GOBP	TFTGTRD	GOBP,TFTGTRD
GEL_TRMO	TRMO			GOBP	TFTGTRD	GOBP,TFTGTRD
GEL_HSD17B4	HSD17B4	Hallmark	Kegg	GOBP	TFTGTRD	Hallmark,Kegg,GOBP,TFTGTRD
CNV_AC024382.1	AC024382.1					Complementar
GEL_STXBP6	STXBP6			GOBP	TFTGTRD	GOBP,TFTGTRD
GEL_CABLES2	CABLES2			GOBP	TFTGTRD	GOBP,TFTGTRD
GEL_BMS1P22	BMS1P22					Complementar
GEL_APOM	APOM	Hallmark		GOBP	TFTGTRD	GOBP,TFTGTRD
GEL_TTC12	TTC12			GOBP	TFTGTRD	GOBP,TFTGTRD
GEL_P2RY6	P2RY6		Kegg	GOBP	TFTGTRD	Kegg,GOBP,TFTGTRD
GEL_DCAKD	DCAKD			GOBP	TFTGTRD	GOBP,TFTGTRD
GEL_HORMAD1	HORMAD1			GOBP	TFTGTRD	GOBP,TFTGTRD
GEL_TOMM40P2	TOMM40P2					Complementar
GEL_AC010245.2	AC010245.2					Complementar
GEL_LYRM9	LYRM9				TFTGTRD	TFTGTRD
GEL_SIAE	SIAE			GOBP	TFTGTRD	GOBP,TFTGTRD
GEL_FOXK2	FOXK2			GOBP	TFTGTRD	GOBP,TFTGTRD
GEL_EEF1AKMT4	EEF1AKMT4			GOBP		Complementar
GEL_CCL11	CCL11	Hallmark	Kegg	GOBP		Complementar
CNV_AL590064.1	AL590064.1					Complementar
GEL_HOXA13	HOXA13			GOBP	TFTGTRD	GOBP,TFTGTRD
CNV_RN7SKP234	RN7SKP234					Complementar
MET_AC091133.3	AC091133.3					Complementar
GEL_NBR2	NBR2				TFTGTRD	TFTGTRD
MET_HYMAI	HYMAI				TFTGTRD	TFTGTRD
GEL_C10orf88B	C10orf88B				TFTGTRD	TFTGTRD
GEL_CCDC25	CCDC25			GOBP	TFTGTRD	GOBP,TFTGTRD
GEL_GLYCTK	GLYCTK		Kegg	GOBP	TFTGTRD	Kegg,GOBP,TFTGTRD
CNV_NLGN1-AS1	NLGN1-AS1				TFTGTRD	TFTGTRD
CNV_AC079193.2	AC079193.2					Complementar
MET_SCNN1G	SCNN1G		Kegg	GOBP	TFTGTRD	Kegg,GOBP,TFTGTRD
MET_WDR18	WDR18			GOBP	TFTGTRD	GOBP,TFTGTRD
GEL_AL034550.3	AL034550.3					Complementar
CNV_AC015468.3	AC015468.3					Complementar
GEL_AL139289.1	AL139289.1					Complementar
GEL_E2F1	E2F1	Hallmark	Kegg	GOBP	TFTGTRD	Hallmark,Kegg,GOBP,TFTGTRD
MET_TERC	TERC			GOBP	TFTGTRD	GOBP,TFTGTRD
GEL_AC009237.15	AC009237.15					Complementar
GEL_CALU	CALU	Hallmark			TFTGTRD	TFTGTRD
CNV_AC009145.2	AC009145.2					Complementar
GEL_MED8	MED8			GOBP	TFTGTRD	GOBP,TFTGTRD
GEL_GATB	GATB			GOBP	TFTGTRD	GOBP,TFTGTRD
CNV_FRS2	FRS2		Kegg	GOBP	TFTGTRD	Kegg,GOBP,TFTGTRD
MET_HTR1E	HTR1E		Kegg	GOBP	TFTGTRD	Kegg,GOBP,TFTGTRD
GEL_MSH3	MSH3		Kegg	GOBP	TFTGTRD	Kegg,GOBP,TFTGTRD
MET_MIR10B	MIR10B			GOBP		Complementar
GEL_WDR86	WDR86				TFTGTRD	TFTGTRD
GEL_AL136162.1	AL136162.1					Complementar
MET_CDK5R2	CDK5R2			GOBP	TFTGTRD	GOBP,TFTGTRD
GEL_EGFL6	EGFL6			GOBP	TFTGTRD	GOBP,TFTGTRD
MET_SGCE	SGCE	Hallmark		GOBP	TFTGTRD	GOBP,TFTGTRD
MET_OCA2	OCA2			GOBP	TFTGTRD	GOBP,TFTGTRD
CNV_LINC02821	LINC02821					Complementar
MET_GAS2L3	GAS2L3			GOBP	TFTGTRD	GOBP,TFTGTRD
GEL_TMEM14B	TMEM14B			GOBP	TFTGTRD	GOBP,TFTGTRD
CNV_CDKN2B-AS1	CDKN2B-AS1			GOBP	TFTGTRD	GOBP,TFTGTRD
GEL_ZBED2	ZBED2			GOBP	TFTGTRD	GOBP,TFTGTRD
GEL_UBA7	UBA7	Hallmark	Kegg	GOBP	TFTGTRD	Hallmark,Kegg,GOBP,TFTGTRD
GEL_ABHD14A	ABHD14A				TFTGTRD	TFTGTRD
GEL_PARP3	PARP3		Kegg	GOBP	TFTGTRD	Kegg,GOBP,TFTGTRD
MET_AC006487.1	AC006487.1					Complementar
GEL_STX18	STX18		Kegg	GOBP	TFTGTRD	Kegg,GOBP,TFTGTRD
CNV_AC025423.2	AC025423.2					Complementar
CNV_LINC01949	LINC01949					Complementar
GEL_EIF3F	EIF3F			GOBP	TFTGTRD	GOBP,TFTGTRD
MET_RERG	RERG			GOBP	TFTGTRD	GOBP,TFTGTRD
GEL_AC067838.1	AC067838.1					Complementar
CNV_CCT2	CCT2	Hallmark		GOBP	TFTGTRD	GOBP,TFTGTRD
GEL_NDC80	NDC80	Hallmark		GOBP	TFTGTRD	GOBP,TFTGTRD
MET_RNLS	RNLS			GOBP	TFTGTRD	GOBP,TFTGTRD
GEL_SPA17	SPA17			GOBP	TFTGTRD	GOBP,TFTGTRD
MET_IZUMO2	IZUMO2				TFTGTRD	TFTGTRD
GEL_ELP3	ELP3			GOBP	TFTGTRD	GOBP,TFTGTRD
GEL_CCND2	CCND2	Hallmark	Kegg	GOBP	TFTGTRD	Hallmark,Kegg,GOBP,TFTGTRD
GEL_TMEM52	TMEM52				TFTGTRD	TFTGTRD
CNV_SLC39A14	SLC39A14			GOBP	TFTGTRD	GOBP,TFTGTRD
MET_SLC4A8	SLC4A8			GOBP	TFTGTRD	GOBP,TFTGTRD
MET_TGIF2-RAB5IF	TGIF2-RAB5IF				TFTGTRD	TFTGTRD
GEL_AL353693.1	AL353693.1					Complementar
MET_PLAAT1	PLAAT1			GOBP	TFTGTRD	GOBP,TFTGTRD
MET_CAB39L	CAB39L	Hallmark	Kegg	GOBP	TFTGTRD	Hallmark,Kegg,GOBP,TFTGTRD
MET_KLHL40	KLHL40			GOBP		Complementar
GEL_ELAC1	ELAC1			GOBP	TFTGTRD	GOBP,TFTGTRD
GEL_ADGRL4	ADGRL4	Hallmark		GOBP		Complementar
GEL_WDR86-AS1	WDR86-AS1				TFTGTRD	TFTGTRD
GEL_RBM5	RBM5	Hallmark		GOBP	TFTGTRD	GOBP,TFTGTRD
GEL_AARD	AARD				TFTGTRD	TFTGTRD
GEL_AMZ2	AMZ2			GOBP	TFTGTRD	GOBP,TFTGTRD
CNV_LRRC10	LRRC10			GOBP		Complementar
CNV_DMRT1	DMRT1	Hallmark		GOBP		Complementar
GEL_TROAP	TROAP	Hallmark		GOBP	TFTGTRD	GOBP,TFTGTRD
MET_PCDHGC4	PCDHGC4			GOBP	TFTGTRD	GOBP,TFTGTRD
GEL_AC061992.2	AC061992.2					Complementar
GEL_AL121949.1	AL121949.1					Complementar
CNV_LINC02197	LINC02197					Complementar
GEL_TBX5	TBX5			GOBP	TFTGTRD	GOBP,TFTGTRD
GEL_SHOX2	SHOX2	Hallmark		GOBP	TFTGTRD	GOBP,TFTGTRD
GEL_POLQ	POLQ	Hallmark		GOBP	TFTGTRD	GOBP,TFTGTRD
GEL_CLPTM1L	CLPTM1L			GOBP	TFTGTRD	GOBP,TFTGTRD
GEL_AC021016.1	AC021016.1					Complementar
GEL_DEAF1	DEAF1			GOBP	TFTGTRD	GOBP,TFTGTRD
GEL_CRYL1	CRYL1		Kegg	GOBP	TFTGTRD	Kegg,GOBP,TFTGTRD
CNV_AC108667.1	AC108667.1					Complementar
MET_RBM38-AS1	RBM38-AS1				TFTGTRD	TFTGTRD
GEL_DRC3	DRC3				TFTGTRD	TFTGTRD
MET_XRCC4	XRCC4		Kegg	GOBP	TFTGTRD	Kegg,GOBP,TFTGTRD
GEL_SLC50A1	SLC50A1			GOBP	TFTGTRD	GOBP,TFTGTRD
GEL_AL133153.1	AL133153.1					Complementar
MET_TMEM259	TMEM259			GOBP	TFTGTRD	GOBP,TFTGTRD
CNV_KCNMB2-AS1	KCNMB2-AS1				TFTGTRD	TFTGTRD
GEL_UBE2Q1	UBE2Q1		Kegg	GOBP	TFTGTRD	Kegg,GOBP,TFTGTRD
CNV_MTX3	MTX3			GOBP	TFTGTRD	GOBP,TFTGTRD
MET_HSPA1A	HSPA1A	Hallmark	Kegg	GOBP	TFTGTRD	Hallmark,Kegg,GOBP,TFTGTRD
GEL_DUOX1	DUOX1			GOBP	TFTGTRD	GOBP,TFTGTRD
CNV_HAND2-AS1	HAND2-AS1				TFTGTRD	TFTGTRD
MET_MRPL23	MRPL23	Hallmark		GOBP		Complementar
GEL_SPATA18	SPATA18			GOBP	TFTGTRD	GOBP,TFTGTRD
GEL_SIRT3	SIRT3			GOBP	TFTGTRD	GOBP,TFTGTRD
GEL_ME1	ME1	Hallmark	Kegg	GOBP	TFTGTRD	Hallmark,Kegg,GOBP,TFTGTRD
MET_Telomerase-vert	Telomerase-vert					Complementar
GEL_TDGF1	TDGF1			GOBP	TFTGTRD	GOBP,TFTGTRD
GEL_HOXC13	HOXC13			GOBP	TFTGTRD	GOBP,TFTGTRD
MET_RPL39L	RPL39L	Hallmark		GOBP	TFTGTRD	GOBP,TFTGTRD
GEL_ELP6	ELP6			GOBP	TFTGTRD	GOBP,TFTGTRD
GEL_HMGCL	HMGCL	Hallmark	Kegg	GOBP	TFTGTRD	Hallmark,Kegg,GOBP,TFTGTRD
GEL_AL031667.3	AL031667.3					Complementar
MET_AMOT	AMOT	Hallmark		GOBP	TFTGTRD	GOBP,TFTGTRD
MET_SNU13	SNU13		Kegg	GOBP	TFTGTRD	Kegg,GOBP,TFTGTRD
GEL_SH2D4A	SH2D4A				TFTGTRD	TFTGTRD
MET_ZNF135	ZNF135			GOBP		Complementar
GEL_CABYR	CABYR			GOBP	TFTGTRD	GOBP,TFTGTRD
GEL_RPS6KA1	RPS6KA1	Hallmark	Kegg	GOBP	TFTGTRD	Hallmark,Kegg,GOBP,TFTGTRD
MET_PRSS27	PRSS27			GOBP	TFTGTRD	GOBP,TFTGTRD
CNV_F2R	F2R	Hallmark	Kegg	GOBP	TFTGTRD	Hallmark,Kegg,GOBP,TFTGTRD
MET_RNPS1	RNPS1	Hallmark		GOBP	TFTGTRD	GOBP,TFTGTRD
CNV_ACTBP2	ACTBP2					Complementar
GEL_NUF2	NUF2			GOBP	TFTGTRD	GOBP,TFTGTRD
GEL_ACAA1	ACAA1	Hallmark	Kegg	GOBP	TFTGTRD	Hallmark,Kegg,GOBP,TFTGTRD
GEL_AL121906.2	AL121906.2					Complementar
CNV_AL136979.1	AL136979.1					Complementar
MET_RSRC1	RSRC1			GOBP	TFTGTRD	GOBP,TFTGTRD
MET_AC069148.1	AC069148.1					Complementar
GEL_DMTN	DMTN	Hallmark		GOBP	TFTGTRD	GOBP,TFTGTRD
GEL_VPS53	VPS53			GOBP	TFTGTRD	GOBP,TFTGTRD
GEL_LINC01703	LINC01703				TFTGTRD	TFTGTRD
GEL_CCDC125	CCDC125			GOBP	TFTGTRD	GOBP,TFTGTRD
MET_AC011416.4	AC011416.4					Complementar
CNV_ADAMDEC1	ADAMDEC1	Hallmark		GOBP	TFTGTRD	GOBP,TFTGTRD
MET_GPR75	GPR75			GOBP	TFTGTRD	GOBP,TFTGTRD
MET_SLC52A2	SLC52A2			GOBP	TFTGTRD	GOBP,TFTGTRD
CNV_RNU6-211P	RNU6-211P				TFTGTRD	TFTGTRD
GEL_NECTIN4-AS1	NECTIN4-AS1				TFTGTRD	TFTGTRD
GEL_CDC20	CDC20	Hallmark	Kegg	GOBP	TFTGTRD	Hallmark,Kegg,GOBP,TFTGTRD
GEL_INTS9	INTS9			GOBP	TFTGTRD	GOBP,TFTGTRD
GEL_ALMS1-IT1	ALMS1-IT1				TFTGTRD	TFTGTRD
MET_AC107031.1	AC107031.1					Complementar
GEL_CDCA5	CDCA5			GOBP	TFTGTRD	GOBP,TFTGTRD
GEL_TRIM35	TRIM35			GOBP	TFTGTRD	GOBP,TFTGTRD
GEL_AF127577.3	AF127577.3					Complementar
GEL_TSPAN1	TSPAN1	Hallmark		GOBP	TFTGTRD	GOBP,TFTGTRD
GEL_CILP2	CILP2				TFTGTRD	TFTGTRD
GEL_PGPEP1	PGPEP1			GOBP	TFTGTRD	GOBP,TFTGTRD
GEL_ADAMTS12	ADAMTS12			GOBP	TFTGTRD	GOBP,TFTGTRD
GEL_H3C2	H3C2		Kegg	GOBP		Complementar
GEL_AC011029.1	AC011029.1					Complementar
CNV_AC104581.4	AC104581.4					Complementar
GEL_BTF3	BTF3			GOBP	TFTGTRD	GOBP,TFTGTRD
GEL_MS4A15	MS4A15					Complementar
MET_AL121917.1	AL121917.1					Complementar
CNV_AC026950.2	AC026950.2					Complementar
CNV_AC079193.1	AC079193.1					Complementar
GEL_IVD	IVD		Kegg	GOBP	TFTGTRD	Kegg,GOBP,TFTGTRD
GEL_DDB2	DDB2	Hallmark	Kegg	GOBP	TFTGTRD	Hallmark,Kegg,GOBP,TFTGTRD
MET_PLEKHO1	PLEKHO1			GOBP	TFTGTRD	GOBP,TFTGTRD
GEL_COX16	COX16			GOBP	TFTGTRD	GOBP,TFTGTRD
MET_AL390294.1	AL390294.1					Complementar
GEL_CENPL	CENPL				TFTGTRD	TFTGTRD
GEL_AC062029.1	AC062029.1					Complementar
MET_BNC1	BNC1			GOBP	TFTGTRD	GOBP,TFTGTRD
MET_MT1H	MT1H			GOBP		Complementar
GEL_AP003469.2	AP003469.2					Complementar
CNV_RPS26P3	RPS26P3					Complementar
MET_RNF113A	RNF113A			GOBP	TFTGTRD	GOBP,TFTGTRD
MET_IRF7	IRF7	Hallmark	Kegg	GOBP	TFTGTRD	Hallmark,Kegg,GOBP,TFTGTRD
GEL_LINC02820	LINC02820				TFTGTRD	TFTGTRD
GEL_CHRAC1	CHRAC1			GOBP	TFTGTRD	GOBP,TFTGTRD
GEL_TBX4	TBX4			GOBP	TFTGTRD	GOBP,TFTGTRD
MET_AC009065.4	AC009065.4					Complementar
MET_FAM50B	FAM50B			GOBP	TFTGTRD	GOBP,TFTGTRD
CNV_SENP3-EIF4A1	SENP3-EIF4A1				TFTGTRD	TFTGTRD
GEL_KCNMB2-AS1	KCNMB2-AS1				TFTGTRD	TFTGTRD
GEL_TSPYL5	TSPYL5			GOBP		Complementar
GEL_IGF2BP3	IGF2BP3			GOBP	TFTGTRD	GOBP,TFTGTRD
MET_ADCY9	ADCY9	Hallmark	Kegg	GOBP	TFTGTRD	Hallmark,Kegg,GOBP,TFTGTRD
CNV_FAM87A	FAM87A				TFTGTRD	TFTGTRD
GEL_PNO1	PNO1	Hallmark			TFTGTRD	TFTGTRD
CNV_PTPRD	PTPRD	Hallmark		GOBP	TFTGTRD	GOBP,TFTGTRD
MET_AL160171.1	AL160171.1					Complementar
GEL_GATA6-AS1	GATA6-AS1				TFTGTRD	TFTGTRD
GEL_NLRX1	NLRX1		Kegg	GOBP	TFTGTRD	Kegg,GOBP,TFTGTRD
CNV_FOCAD-AS1	FOCAD-AS1				TFTGTRD	TFTGTRD
MET_PTH2R	PTH2R		Kegg	GOBP	TFTGTRD	Kegg,GOBP,TFTGTRD
MET_SLC5A5	SLC5A5	Hallmark		GOBP	TFTGTRD	GOBP,TFTGTRD
GEL_RSPH1	RSPH1			GOBP	TFTGTRD	GOBP,TFTGTRD
CNV_IMP3P1	IMP3P1					Complementar
GEL_FAM72B	FAM72B				TFTGTRD	TFTGTRD
GEL_KCNS3	KCNS3			GOBP	TFTGTRD	GOBP,TFTGTRD
CNV_RPL35P6	RPL35P6					Complementar
GEL_MLH1	MLH1	Hallmark	Kegg	GOBP	TFTGTRD	Hallmark,Kegg,GOBP,TFTGTRD
CNV_TUSC1	TUSC1				TFTGTRD	TFTGTRD
MET_ATOH8	ATOH8	Hallmark		GOBP	TFTGTRD	GOBP,TFTGTRD
CNV_AC116345.1	AC116345.1					Complementar
MET_CHRNA4	CHRNA4		Kegg	GOBP	TFTGTRD	Kegg,GOBP,TFTGTRD
CNV_LRATD2	LRATD2				TFTGTRD	TFTGTRD
MET_TSPYL5	TSPYL5			GOBP		Complementar
CNV_RN7SKP52	RN7SKP52				TFTGTRD	TFTGTRD
CNV_AC015468.1	AC015468.1					Complementar
GEL_ESD	ESD			GOBP	TFTGTRD	GOBP,TFTGTRD
GEL_CORO1A	CORO1A	Hallmark		GOBP	TFTGTRD	GOBP,TFTGTRD
GEL_CLN8	CLN8	Hallmark		GOBP	TFTGTRD	GOBP,TFTGTRD
CNV_AL591222.3	AL591222.3					Complementar
GEL_RCN3	RCN3			GOBP	TFTGTRD	GOBP,TFTGTRD
GEL_TRIP13	TRIP13	Hallmark		GOBP	TFTGTRD	GOBP,TFTGTRD
CNV_SNORA30B	SNORA30B			GOBP		Complementar
CNV_RNU6-336P	RNU6-336P					Complementar
MET_FAM3A	FAM3A			GOBP	TFTGTRD	GOBP,TFTGTRD
GEL_MRPS17P1	MRPS17P1					Complementar
GEL_AP005262.1	AP005262.1					Complementar
GEL_CYCSP6	CYCSP6					Complementar
CNV_AC010486.3	AC010486.3					Complementar
GEL_PHYHD1	PHYHD1				TFTGTRD	TFTGTRD
GEL_ZNF772	ZNF772				TFTGTRD	TFTGTRD
MET_MAP4	MAP4			GOBP	TFTGTRD	GOBP,TFTGTRD
GEL_ZNF516	ZNF516			GOBP	TFTGTRD	GOBP,TFTGTRD
GEL_YWHAE	YWHAE	Hallmark	Kegg	GOBP	TFTGTRD	Hallmark,Kegg,GOBP,TFTGTRD
MET_MIR615	MIR615			GOBP	TFTGTRD	GOBP,TFTGTRD
GEL_ZSWIM7	ZSWIM7			GOBP	TFTGTRD	GOBP,TFTGTRD
MET_CHRDL1	CHRDL1			GOBP		Complementar
MET_ZNF875	ZNF875			GOBP	TFTGTRD	GOBP,TFTGTRD
GEL_TNFRSF10C	TNFRSF10C		Kegg	GOBP	TFTGTRD	Kegg,GOBP,TFTGTRD
MET_HOXD3	HOXD3			GOBP	TFTGTRD	GOBP,TFTGTRD
MET_LCN12	LCN12					Complementar
GEL_CTDP1	CTDP1			GOBP	TFTGTRD	GOBP,TFTGTRD
GEL_RPL39L	RPL39L	Hallmark		GOBP	TFTGTRD	GOBP,TFTGTRD
MET_SOCS3	SOCS3	Hallmark	Kegg	GOBP	TFTGTRD	Hallmark,Kegg,GOBP,TFTGTRD
GEL_RPS23	RPS23		Kegg	GOBP	TFTGTRD	Kegg,GOBP,TFTGTRD
CNV_R3HCC1	R3HCC1				TFTGTRD	TFTGTRD
GEL_KCND3	KCND3			GOBP		Complementar
CNV_AC103719.1	AC103719.1					Complementar
GEL_UBE2S	UBE2S	Hallmark	Kegg	GOBP	TFTGTRD	Hallmark,Kegg,GOBP,TFTGTRD
GEL_HHEX	HHEX	Hallmark	Kegg	GOBP	TFTGTRD	Hallmark,Kegg,GOBP,TFTGTRD
MET_MSI1	MSI1			GOBP	TFTGTRD	GOBP,TFTGTRD
GEL_AP005057.1	AP005057.1					Complementar
MET_NPDC1	NPDC1				TFTGTRD	TFTGTRD
CNV_LINC01331	LINC01331					Complementar
MET_AL590560.5	AL590560.5					Complementar
MET_CAVIN3	CAVIN3	Hallmark		GOBP	TFTGTRD	GOBP,TFTGTRD
MET_RB1	RB1	Hallmark	Kegg	GOBP	TFTGTRD	Hallmark,Kegg,GOBP,TFTGTRD
CNV_ADAM28	ADAM28			GOBP	TFTGTRD	GOBP,TFTGTRD
GEL_ANKRA2	ANKRA2	Hallmark		GOBP	TFTGTRD	GOBP,TFTGTRD
MET_CORO6	CORO6			GOBP	TFTGTRD	GOBP,TFTGTRD
GEL_SESN1	SESN1	Hallmark	Kegg	GOBP	TFTGTRD	Hallmark,Kegg,GOBP,TFTGTRD
GEL_B4GALNT1	B4GALNT1		Kegg	GOBP	TFTGTRD	Kegg,GOBP,TFTGTRD
GEL_DMAC1	DMAC1			GOBP		Complementar
MET_KCNQ2	KCNQ2	Hallmark		GOBP	TFTGTRD	GOBP,TFTGTRD
GEL_TRMT9B	TRMT9B			GOBP	TFTGTRD	GOBP,TFTGTRD
MET_EGLN2	EGLN2	Hallmark	Kegg	GOBP	TFTGTRD	Hallmark,Kegg,GOBP,TFTGTRD
MET_ESPN	ESPN			GOBP	TFTGTRD	GOBP,TFTGTRD
GEL_FOXI3	FOXI3				TFTGTRD	TFTGTRD
MET_PPM1E	PPM1E			GOBP	TFTGTRD	GOBP,TFTGTRD
CNV_AC105910.1	AC105910.1					Complementar
GEL_GINS1	GINS1	Hallmark		GOBP	TFTGTRD	GOBP,TFTGTRD
GEL_PADI2	PADI2			GOBP	TFTGTRD	GOBP,TFTGTRD
MET_HOXD4	HOXD4			GOBP	TFTGTRD	GOBP,TFTGTRD
CNV_STC1	STC1	Hallmark		GOBP	TFTGTRD	GOBP,TFTGTRD
MET_RANBP10	RANBP10	Hallmark		GOBP	TFTGTRD	GOBP,TFTGTRD
MET_XKRX	XKRX				TFTGTRD	TFTGTRD
MET_AC091179.4	AC091179.4					Complementar
GEL_LAPTM4B	LAPTM4B		Kegg	GOBP	TFTGTRD	Kegg,GOBP,TFTGTRD
GEL_GNAS	GNAS	Hallmark	Kegg	GOBP	TFTGTRD	Hallmark,Kegg,GOBP,TFTGTRD
GEL_TMEM9B	TMEM9B	Hallmark		GOBP	TFTGTRD	GOBP,TFTGTRD
GEL_CFAP45	CFAP45			GOBP	TFTGTRD	GOBP,TFTGTRD
CNV_NOP56P2	NOP56P2					Complementar
CNV_LINC01209	LINC01209					Complementar
GEL_PLAC1	PLAC1	Hallmark		GOBP	TFTGTRD	GOBP,TFTGTRD
GEL_STIL	STIL	Hallmark		GOBP	TFTGTRD	GOBP,TFTGTRD
GEL_ASRGL1	ASRGL1			GOBP	TFTGTRD	GOBP,TFTGTRD
GEL_ARHGEF26-AS1	ARHGEF26-AS1				TFTGTRD	TFTGTRD
GEL_DNMT3B	DNMT3B		Kegg	GOBP	TFTGTRD	Kegg,GOBP,TFTGTRD
GEL_LINC00355	LINC00355				TFTGTRD	TFTGTRD
GEL_AP001574.1	AP001574.1					Complementar
MET_TMEM155	TMEM155					Complementar
MET_LINC01521	LINC01521				TFTGTRD	TFTGTRD
MET_TMEM101	TMEM101			GOBP	TFTGTRD	GOBP,TFTGTRD
CNV_LINC02153	LINC02153					Complementar
GEL_COL6A4P1	COL6A4P1				TFTGTRD	TFTGTRD
MET_AL358612.1	AL358612.1					Complementar
GEL_PCAT7	PCAT7				TFTGTRD	TFTGTRD
GEL_RILPL2	RILPL2			GOBP	TFTGTRD	GOBP,TFTGTRD
GEL_NSA2	NSA2			GOBP	TFTGTRD	GOBP,TFTGTRD
MET_KCNQ1	KCNQ1		Kegg	GOBP	TFTGTRD	Kegg,GOBP,TFTGTRD
CNV_TNK1	TNK1			GOBP	TFTGTRD	GOBP,TFTGTRD
GEL_AC092969.1	AC092969.1					Complementar
MET_PRKCE	PRKCE	Hallmark	Kegg	GOBP	TFTGTRD	Hallmark,Kegg,GOBP,TFTGTRD
GEL_GATD1	GATD1				TFTGTRD	TFTGTRD
GEL_CCNH	CCNH		Kegg	GOBP	TFTGTRD	Kegg,GOBP,TFTGTRD
GEL_MEX3A	MEX3A				TFTGTRD	TFTGTRD
GEL_INPP5K	INPP5K		Kegg	GOBP	TFTGTRD	Kegg,GOBP,TFTGTRD
MET_RBPJL	RBPJL		Kegg	GOBP	TFTGTRD	Kegg,GOBP,TFTGTRD
GEL_BDH2	BDH2	Hallmark	Kegg	GOBP	TFTGTRD	Hallmark,Kegg,GOBP,TFTGTRD
CNV_AC037459.1	AC037459.1					Complementar
MET_KCNA4	KCNA4			GOBP		Complementar
MET_AC007938.5	AC007938.5					Complementar
GEL_STAP2	STAP2				TFTGTRD	TFTGTRD
GEL_FDXR	FDXR	Hallmark		GOBP	TFTGTRD	GOBP,TFTGTRD
GEL_HJURP	HJURP			GOBP	TFTGTRD	GOBP,TFTGTRD
MET_SST	SST	Hallmark		GOBP		Complementar
GEL_LINC00667	LINC00667				TFTGTRD	TFTGTRD
GEL_KPNA2	KPNA2	Hallmark		GOBP	TFTGTRD	GOBP,TFTGTRD
MET_VAV3-AS1	VAV3-AS1				TFTGTRD	TFTGTRD
GEL_PRR11	PRR11			GOBP	TFTGTRD	GOBP,TFTGTRD
CNV_AL445623.2	AL445623.2					Complementar
GEL_ZNF596	ZNF596			GOBP	TFTGTRD	GOBP,TFTGTRD
GEL_AC068544.2	AC068544.2					Complementar
CNV_AC018541.1	AC018541.1					Complementar
GEL_IFT88	IFT88	Hallmark		GOBP	TFTGTRD	GOBP,TFTGTRD
GEL_PCAT6	PCAT6				TFTGTRD	TFTGTRD
CNV_AC092343.1	AC092343.1					Complementar
MET_AC074143.1	AC074143.1					Complementar
GEL_HASPIN	HASPIN			GOBP	TFTGTRD	GOBP,TFTGTRD
MET_ZNF696	ZNF696				TFTGTRD	TFTGTRD
MET_CALCB	CALCB	Hallmark		GOBP	TFTGTRD	GOBP,TFTGTRD
MET_FTMT	FTMT		Kegg	GOBP	TFTGTRD	Kegg,GOBP,TFTGTRD
GEL_CTHRC1	CTHRC1	Hallmark		GOBP	TFTGTRD	GOBP,TFTGTRD
GEL_HSD17B6	HSD17B6	Hallmark	Kegg	GOBP	TFTGTRD	Hallmark,Kegg,GOBP,TFTGTRD
MET_NMT1	NMT1	Hallmark		GOBP	TFTGTRD	GOBP,TFTGTRD
MET_PRAC1	PRAC1					Complementar
GEL_GAS6-AS1	GAS6-AS1				TFTGTRD	TFTGTRD
GEL_SLC6A14	SLC6A14	Hallmark		GOBP	TFTGTRD	GOBP,TFTGTRD
GEL_CES2	CES2		Kegg	GOBP	TFTGTRD	Kegg,GOBP,TFTGTRD
MET_AL603839.3	AL603839.3					Complementar
CNV_RPL22L1	RPL22L1		Kegg	GOBP	TFTGTRD	Kegg,GOBP,TFTGTRD
GEL_AC027575.2	AC027575.2					Complementar
GEL_GSTK1	GSTK1	Hallmark	Kegg	GOBP	TFTGTRD	Hallmark,Kegg,GOBP,TFTGTRD
MET_AL358613.1	AL358613.1					Complementar
GEL_PEBP1	PEBP1	Hallmark		GOBP	TFTGTRD	GOBP,TFTGTRD
GEL_POLR2K	POLR2K	Hallmark	Kegg	GOBP	TFTGTRD	Hallmark,Kegg,GOBP,TFTGTRD
GEL_PTMAP4	PTMAP4					Complementar
MET_XPO7	XPO7	Hallmark		GOBP	TFTGTRD	GOBP,TFTGTRD
MET_AL359644.1	AL359644.1					Complementar
MET_ADRA1A	ADRA1A		Kegg	GOBP	TFTGTRD	Kegg,GOBP,TFTGTRD
GEL_RHEB	RHEB		Kegg	GOBP	TFTGTRD	Kegg,GOBP,TFTGTRD
GEL_MTFR2	MTFR2			GOBP	TFTGTRD	GOBP,TFTGTRD
MET_HENMT1	HENMT1			GOBP	TFTGTRD	GOBP,TFTGTRD
GEL_YWHAZ	YWHAZ	Hallmark	Kegg	GOBP	TFTGTRD	Hallmark,Kegg,GOBP,TFTGTRD
GEL_TSHR	TSHR		Kegg	GOBP	TFTGTRD	Kegg,GOBP,TFTGTRD
MET_IFFO1	IFFO1			GOBP	TFTGTRD	GOBP,TFTGTRD
GEL_LINC02443	LINC02443					Complementar
MET_MN1	MN1			GOBP	TFTGTRD	GOBP,TFTGTRD
MET_CFAP45	CFAP45			GOBP	TFTGTRD	GOBP,TFTGTRD
CNV_HEXB	HEXB		Kegg	GOBP	TFTGTRD	Kegg,GOBP,TFTGTRD
MET_SPACA5	SPACA5				TFTGTRD	TFTGTRD
CNV_MRPS36	MRPS36			GOBP	TFTGTRD	GOBP,TFTGTRD
MET_NAP1L3	NAP1L3			GOBP	TFTGTRD	GOBP,TFTGTRD
GEL_GPR156	GPR156		Kegg	GOBP	TFTGTRD	Kegg,GOBP,TFTGTRD
MET_RAC3	RAC3		Kegg	GOBP	TFTGTRD	Kegg,GOBP,TFTGTRD
MET_NHLRC1	NHLRC1		Kegg	GOBP	TFTGTRD	Kegg,GOBP,TFTGTRD
GEL_LINC01006	LINC01006				TFTGTRD	TFTGTRD
MET_GSPT2	GSPT2			GOBP	TFTGTRD	GOBP,TFTGTRD
CNV_PUM3	PUM3			GOBP	TFTGTRD	GOBP,TFTGTRD
GEL_RRP8	RRP8	Hallmark		GOBP	TFTGTRD	GOBP,TFTGTRD
MET_PRRX1	PRRX1	Hallmark		GOBP	TFTGTRD	GOBP,TFTGTRD
GEL_SGO2	SGO2			GOBP	TFTGTRD	GOBP,TFTGTRD
GEL_TFF3	TFF3	Hallmark		GOBP	TFTGTRD	GOBP,TFTGTRD
CNV_MCCC2	MCCC2	Hallmark	Kegg	GOBP	TFTGTRD	Hallmark,Kegg,GOBP,TFTGTRD
GEL_FBXO25	FBXO25			GOBP	TFTGTRD	GOBP,TFTGTRD
CNV_TNFRSF10A-AS1	TNFRSF10A-AS1				TFTGTRD	TFTGTRD
MET_SMARCA5	SMARCA5			GOBP	TFTGTRD	GOBP,TFTGTRD
GEL_AC068769.1	AC068769.1					Complementar
MET_PACERR	PACERR				TFTGTRD	TFTGTRD
MET_HLTF	HLTF			GOBP	TFTGTRD	GOBP,TFTGTRD
GEL_LCN12	LCN12					Complementar
MET_TDRD5	TDRD5			GOBP		Complementar
GEL_HOXD3	HOXD3			GOBP	TFTGTRD	GOBP,TFTGTRD
MET_RSPO2	RSPO2			GOBP	TFTGTRD	GOBP,TFTGTRD
CNV_AC008972.2	AC008972.2					Complementar
MET_MCUB	MCUB			GOBP	TFTGTRD	GOBP,TFTGTRD
MET_NCOR2	NCOR2	Hallmark	Kegg	GOBP	TFTGTRD	Hallmark,Kegg,GOBP,TFTGTRD
CNV_IFNA8	IFNA8		Kegg	GOBP		Complementar
MET_HDAC3	HDAC3	Hallmark		GOBP	TFTGTRD	GOBP,TFTGTRD
MET_RAB3C	RAB3C			GOBP	TFTGTRD	GOBP,TFTGTRD
GEL_AP005205.3	AP005205.3					Complementar
GEL_AL139023.1	AL139023.1					Complementar
MET_HOXB7	HOXB7			GOBP	TFTGTRD	GOBP,TFTGTRD
GEL_C10orf143	C10orf143				TFTGTRD	TFTGTRD
MET_PCDHAC1	PCDHAC1			GOBP	TFTGTRD	GOBP,TFTGTRD
GEL_ABCB1	ABCB1	Hallmark	Kegg	GOBP	TFTGTRD	Hallmark,Kegg,GOBP,TFTGTRD
GEL_CENPE	CENPE	Hallmark		GOBP	TFTGTRD	GOBP,TFTGTRD
GEL_KCNG1	KCNG1			GOBP	TFTGTRD	GOBP,TFTGTRD
MET_TSC22D3	TSC22D3			GOBP	TFTGTRD	GOBP,TFTGTRD
MET_MTMR1	MTMR1		Kegg	GOBP	TFTGTRD	Kegg,GOBP,TFTGTRD
GEL_RPS27L	RPS27L	Hallmark	Kegg	GOBP	TFTGTRD	Hallmark,Kegg,GOBP,TFTGTRD
MET_TMEM171	TMEM171				TFTGTRD	TFTGTRD
MET_GAL3ST3	GAL3ST3			GOBP		Complementar
CNV_PDLIM2	PDLIM2			GOBP	TFTGTRD	GOBP,TFTGTRD
MET_FZD10-AS1	FZD10-AS1				TFTGTRD	TFTGTRD
MET_MAOA	MAOA	Hallmark	Kegg	GOBP	TFTGTRD	Hallmark,Kegg,GOBP,TFTGTRD
MET_AL391422.4	AL391422.4					Complementar
CNV_AC021355.1	AC021355.1					Complementar
MET_MST1R	MST1R			GOBP	TFTGTRD	GOBP,TFTGTRD
MET_MAEL	MAEL			GOBP	TFTGTRD	GOBP,TFTGTRD
GEL_AGR2	AGR2	Hallmark		GOBP	TFTGTRD	GOBP,TFTGTRD
MET_CRIP2	CRIP2	Hallmark		GOBP	TFTGTRD	GOBP,TFTGTRD
GEL_PRAME	PRAME			GOBP	TFTGTRD	GOBP,TFTGTRD
GEL_NEK2	NEK2	Hallmark		GOBP	TFTGTRD	GOBP,TFTGTRD
GEL_RAD51	RAD51	Hallmark	Kegg	GOBP	TFTGTRD	Hallmark,Kegg,GOBP,TFTGTRD
MET_PPFIA3	PPFIA3			GOBP	TFTGTRD	GOBP,TFTGTRD
MET_SNX18	SNX18			GOBP	TFTGTRD	GOBP,TFTGTRD
GEL_CENPI	CENPI			GOBP	TFTGTRD	GOBP,TFTGTRD
MET_AC104232.3	AC104232.3					Complementar
MET_SIVA1	SIVA1			GOBP	TFTGTRD	GOBP,TFTGTRD
MET_CFAP91	CFAP91			GOBP	TFTGTRD	GOBP,TFTGTRD
MET_STOM	STOM	Hallmark		GOBP	TFTGTRD	GOBP,TFTGTRD
CNV_PDE8B	PDE8B		Kegg	GOBP	TFTGTRD	Kegg,GOBP,TFTGTRD
GEL_HTR2C	HTR2C		Kegg	GOBP	TFTGTRD	Kegg,GOBP,TFTGTRD
GEL_HAUS1	HAUS1			GOBP	TFTGTRD	GOBP,TFTGTRD
MET_AC003086.1	AC003086.1					Complementar
MET_SLC35A2	SLC35A2			GOBP	TFTGTRD	GOBP,TFTGTRD
GEL_COX7C	COX7C	Hallmark	Kegg	GOBP	TFTGTRD	Hallmark,Kegg,GOBP,TFTGTRD
CNV_AGGF1	AGGF1	Hallmark		GOBP	TFTGTRD	GOBP,TFTGTRD
MET_GATA2	GATA2			GOBP	TFTGTRD	GOBP,TFTGTRD
CNV_AC020893.1	AC020893.1					Complementar
GEL_FIBIN	FIBIN			GOBP	TFTGTRD	GOBP,TFTGTRD
CNV_ADRA1A	ADRA1A		Kegg	GOBP	TFTGTRD	Kegg,GOBP,TFTGTRD
CNV_NLGN2	NLGN2	Hallmark	Kegg	GOBP	TFTGTRD	Hallmark,Kegg,GOBP,TFTGTRD
CNV_NDUFB5	NDUFB5	Hallmark	Kegg	GOBP	TFTGTRD	Hallmark,Kegg,GOBP,TFTGTRD
MET_SLC15A3	SLC15A3			GOBP	TFTGTRD	GOBP,TFTGTRD
GEL_FAM160A2	FAM160A2					Complementar
MET_TM7SF2	TM7SF2	Hallmark	Kegg	GOBP	TFTGTRD	Hallmark,Kegg,GOBP,TFTGTRD
CNV_POLR2A	POLR2A	Hallmark	Kegg	GOBP	TFTGTRD	Hallmark,Kegg,GOBP,TFTGTRD
GEL_CCNA2	CCNA2	Hallmark	Kegg	GOBP	TFTGTRD	Hallmark,Kegg,GOBP,TFTGTRD
GEL_STK4-AS1	STK4-AS1				TFTGTRD	TFTGTRD
GEL_ZNF671	ZNF671				TFTGTRD	TFTGTRD
MET_SIX4	SIX4			GOBP	TFTGTRD	GOBP,TFTGTRD
MET_OTX1	OTX1			GOBP	TFTGTRD	GOBP,TFTGTRD
GEL_AC104472.4	AC104472.4					Complementar
MET_ABCA1	ABCA1	Hallmark	Kegg	GOBP	TFTGTRD	Hallmark,Kegg,GOBP,TFTGTRD
MET_MTERF1	MTERF1			GOBP	TFTGTRD	GOBP,TFTGTRD
MET_TTC6	TTC6				TFTGTRD	TFTGTRD
GEL_AC092803.4	AC092803.4					Complementar
MET_NOC2L	NOC2L			GOBP	TFTGTRD	GOBP,TFTGTRD
MET_TGOLN2	TGOLN2				TFTGTRD	TFTGTRD
GEL_TMEM267	TMEM267				TFTGTRD	TFTGTRD
MET_DUOXA1	DUOXA1			GOBP	TFTGTRD	GOBP,TFTGTRD
GEL_FANCB	FANCB			GOBP	TFTGTRD	GOBP,TFTGTRD
MET_AIFM2	AIFM2			GOBP	TFTGTRD	GOBP,TFTGTRD
GEL_ALG3	ALG3		Kegg	GOBP	TFTGTRD	Kegg,GOBP,TFTGTRD
GEL_R3HCC1	R3HCC1				TFTGTRD	TFTGTRD
GEL_CDC42SE2	CDC42SE2	Hallmark		GOBP	TFTGTRD	GOBP,TFTGTRD
MET_CIDEA	CIDEA	Hallmark		GOBP	TFTGTRD	GOBP,TFTGTRD
GEL_ERCC6L	ERCC6L			GOBP	TFTGTRD	GOBP,TFTGTRD
MET_EXO5	EXO5			GOBP	TFTGTRD	GOBP,TFTGTRD
CNV_AL392089.1	AL392089.1					Complementar
MET_KCNQ3	KCNQ3			GOBP	TFTGTRD	GOBP,TFTGTRD
MET_MOCS2	MOCS2	Hallmark		GOBP	TFTGTRD	GOBP,TFTGTRD
GEL_DCTD	DCTD		Kegg	GOBP	TFTGTRD	Kegg,GOBP,TFTGTRD
CNV_AC113189.2	AC113189.2					Complementar
GEL_TPD52L2	TPD52L2			GOBP	TFTGTRD	GOBP,TFTGTRD
GEL_CHMP7	CHMP7			GOBP	TFTGTRD	GOBP,TFTGTRD
CNV_AC100800.1	AC100800.1					Complementar
MET_MIRLET7BHG	MIRLET7BHG			GOBP	TFTGTRD	GOBP,TFTGTRD
GEL_RAPGEF3	RAPGEF3	Hallmark	Kegg	GOBP	TFTGTRD	Hallmark,Kegg,GOBP,TFTGTRD
GEL_TIMM17B	TIMM17B			GOBP	TFTGTRD	GOBP,TFTGTRD
MET_MYF5	MYF5			GOBP		Complementar
GEL_CDCA8	CDCA8	Hallmark		GOBP	TFTGTRD	GOBP,TFTGTRD
MET_PRDM14	PRDM14			GOBP		Complementar
MET_HYDIN	HYDIN			GOBP	TFTGTRD	GOBP,TFTGTRD
GEL_STK31	STK31			GOBP	TFTGTRD	GOBP,TFTGTRD
MET_SOCS1	SOCS1	Hallmark	Kegg	GOBP	TFTGTRD	Hallmark,Kegg,GOBP,TFTGTRD
GEL_FRMD3	FRMD3			GOBP	TFTGTRD	GOBP,TFTGTRD
MET_HSPA1L	HSPA1L	Hallmark	Kegg	GOBP	TFTGTRD	Hallmark,Kegg,GOBP,TFTGTRD
MET_TAFA4	TAFA4			GOBP		Complementar
GEL_FAM72C	FAM72C					Complementar
GEL_CKS1B	CKS1B	Hallmark	Kegg	GOBP	TFTGTRD	Hallmark,Kegg,GOBP,TFTGTRD
GEL_CDKN2A	CDKN2A	Hallmark	Kegg	GOBP	TFTGTRD	Hallmark,Kegg,GOBP,TFTGTRD
GEL_ERFE	ERFE			GOBP	TFTGTRD	GOBP,TFTGTRD
MET_CCND2	CCND2	Hallmark	Kegg	GOBP	TFTGTRD	Hallmark,Kegg,GOBP,TFTGTRD
MET_ARMCX5-GPRASP2.1	ARMCX5-GPRASP2.1					Complementar
GEL_Z69706.1	Z69706.1					Complementar
GEL_GOLT1B	GOLT1B			GOBP	TFTGTRD	GOBP,TFTGTRD
MET_TNFRSF10C	TNFRSF10C		Kegg	GOBP	TFTGTRD	Kegg,GOBP,TFTGTRD
GEL_CEBPB	CEBPB	Hallmark		GOBP	TFTGTRD	GOBP,TFTGTRD
MET_RGS10	RGS10			GOBP	TFTGTRD	GOBP,TFTGTRD
MET_RBM38	RBM38	Hallmark		GOBP	TFTGTRD	GOBP,TFTGTRD
MET_ZIC2	ZIC2		Kegg	GOBP	TFTGTRD	Kegg,GOBP,TFTGTRD
GEL_CACNG4	CACNG4		Kegg	GOBP	TFTGTRD	Kegg,GOBP,TFTGTRD
GEL_AC010595.1	AC010595.1					Complementar
GEL_TAF4	TAF4		Kegg	GOBP	TFTGTRD	Kegg,GOBP,TFTGTRD
GEL_VIPR1	VIPR1	Hallmark	Kegg	GOBP	TFTGTRD	Hallmark,Kegg,GOBP,TFTGTRD
MET_TLX2	TLX2			GOBP	TFTGTRD	GOBP,TFTGTRD
GEL_PCM1	PCM1	Hallmark		GOBP	TFTGTRD	GOBP,TFTGTRD
GEL_TEX264	TEX264			GOBP	TFTGTRD	GOBP,TFTGTRD
GEL_AC015726.1	AC015726.1					Complementar
MET_MAGT1	MAGT1			GOBP	TFTGTRD	GOBP,TFTGTRD
CNV_AL158157.1	AL158157.1					Complementar
MET_CYP26C1	CYP26C1		Kegg	GOBP	TFTGTRD	Kegg,GOBP,TFTGTRD
CNV_AC104257.1	AC104257.1					Complementar
MET_FAM114A1	FAM114A1				TFTGTRD	TFTGTRD
MET_LRFN4	LRFN4			GOBP	TFTGTRD	GOBP,TFTGTRD
GEL_MED10	MED10			GOBP	TFTGTRD	GOBP,TFTGTRD
GEL_HDGF	HDGF	Hallmark		GOBP	TFTGTRD	GOBP,TFTGTRD
MET_GPR25	GPR25			GOBP		Complementar
GEL_SALL1	SALL1			GOBP	TFTGTRD	GOBP,TFTGTRD
MET_ANKRD9	ANKRD9			GOBP	TFTGTRD	GOBP,TFTGTRD
GEL_EDA2R	EDA2R		Kegg	GOBP	TFTGTRD	Kegg,GOBP,TFTGTRD
MET_GP1BB	GP1BB		Kegg	GOBP	TFTGTRD	Kegg,GOBP,TFTGTRD
MET_FOXD1	FOXD1			GOBP	TFTGTRD	GOBP,TFTGTRD
CNV_DMRT3	DMRT3			GOBP	TFTGTRD	GOBP,TFTGTRD
MET_GABRB2	GABRB2		Kegg	GOBP	TFTGTRD	Kegg,GOBP,TFTGTRD
CNV_RN7SKP40	RN7SKP40				TFTGTRD	TFTGTRD
CNV_PPIAP33	PPIAP33				TFTGTRD	TFTGTRD
GEL_PFDN4	PFDN4			GOBP	TFTGTRD	GOBP,TFTGTRD
MET_SETDB2	SETDB2		Kegg	GOBP	TFTGTRD	Kegg,GOBP,TFTGTRD
MET_ELP3	ELP3			GOBP	TFTGTRD	GOBP,TFTGTRD
MET_UCHL1	UCHL1		Kegg	GOBP	TFTGTRD	Kegg,GOBP,TFTGTRD
GEL_SALL4	SALL4			GOBP	TFTGTRD	GOBP,TFTGTRD
MET_CCND2-AS1	CCND2-AS1				TFTGTRD	TFTGTRD
MET_CDX1	CDX1			GOBP	TFTGTRD	GOBP,TFTGTRD
MET_AGAP1	AGAP1		Kegg	GOBP	TFTGTRD	Kegg,GOBP,TFTGTRD
GEL_FOXM1	FOXM1			GOBP	TFTGTRD	GOBP,TFTGTRD
GEL_PTCSC3	PTCSC3					Complementar
GEL_ERICH1	ERICH1				TFTGTRD	TFTGTRD
MET_FOXP4	FOXP4			GOBP	TFTGTRD	GOBP,TFTGTRD
MET_MSH4	MSH4			GOBP	TFTGTRD	GOBP,TFTGTRD
MET_TRIM58	TRIM58	Hallmark		GOBP	TFTGTRD	GOBP,TFTGTRD
MET_ANKRD30A	ANKRD30A				TFTGTRD	TFTGTRD
GEL_LRP4	LRP4			GOBP	TFTGTRD	GOBP,TFTGTRD
MET_AC234917.3	AC234917.3					Complementar
GEL_NME5	NME5		Kegg	GOBP	TFTGTRD	Kegg,GOBP,TFTGTRD
CNV_AL353151.2	AL353151.2					Complementar
GEL_ISCA2	ISCA2			GOBP	TFTGTRD	GOBP,TFTGTRD
MET_ABLIM3	ABLIM3		Kegg	GOBP	TFTGTRD	Kegg,GOBP,TFTGTRD
MET_AL117190.3	AL117190.3					Complementar
MET_FZD7	FZD7	Hallmark	Kegg	GOBP	TFTGTRD	Hallmark,Kegg,GOBP,TFTGTRD
GEL_DERL1	DERL1		Kegg	GOBP	TFTGTRD	Kegg,GOBP,TFTGTRD
GEL_NTAQ1	NTAQ1				TFTGTRD	TFTGTRD
GEL_NPDC1	NPDC1				TFTGTRD	TFTGTRD
MET_CCDC37-DT	CCDC37-DT					Complementar
MET_KLK8	KLK8	Hallmark		GOBP	TFTGTRD	GOBP,TFTGTRD
MET_COX8C	COX8C		Kegg	GOBP	TFTGTRD	Kegg,GOBP,TFTGTRD
MET_XK	XK	Hallmark		GOBP	TFTGTRD	GOBP,TFTGTRD
MET_PRPH	PRPH		Kegg	GOBP	TFTGTRD	Kegg,GOBP,TFTGTRD
GEL_AP000525.1	AP000525.1					Complementar
CNV_AC108667.2	AC108667.2					Complementar
GEL_AC096759.2	AC096759.2					Complementar
MET_BRDT	BRDT	Hallmark		GOBP	TFTGTRD	GOBP,TFTGTRD
GEL_NSUN2	NSUN2			GOBP	TFTGTRD	GOBP,TFTGTRD
GEL_KLHL14	KLHL14				TFTGTRD	TFTGTRD
MET_PTGFR	PTGFR	Hallmark	Kegg	GOBP	TFTGTRD	Hallmark,Kegg,GOBP,TFTGTRD
GEL_BX322639.1	BX322639.1					Complementar
GEL_GNGT1	GNGT1	Hallmark	Kegg	GOBP	TFTGTRD	Hallmark,Kegg,GOBP,TFTGTRD
MET_TCTE1	TCTE1			GOBP	TFTGTRD	GOBP,TFTGTRD
MET_TPM4	TPM4	Hallmark	Kegg	GOBP	TFTGTRD	Hallmark,Kegg,GOBP,TFTGTRD
CNV_AL161725.1	AL161725.1					Complementar
GEL_FEZF1-AS1	FEZF1-AS1				TFTGTRD	TFTGTRD
MET_SQOR	SQOR	Hallmark		GOBP	TFTGTRD	GOBP,TFTGTRD
GEL_CDKN2AIP	CDKN2AIP	Hallmark		GOBP	TFTGTRD	GOBP,TFTGTRD
MET_GDPD5	GDPD5			GOBP	TFTGTRD	GOBP,TFTGTRD
MET_CYBA	CYBA		Kegg	GOBP	TFTGTRD	Kegg,GOBP,TFTGTRD
MET_SIX1	SIX1			GOBP	TFTGTRD	GOBP,TFTGTRD
GEL_TPT1	TPT1			GOBP	TFTGTRD	GOBP,TFTGTRD
MET_GCC1	GCC1				TFTGTRD	TFTGTRD
GEL_AC007128.2	AC007128.2					Complementar
CNV_ENPP7P1	ENPP7P1					Complementar
CNV_RFX3	RFX3			GOBP	TFTGTRD	GOBP,TFTGTRD
MET_POMC	POMC	Hallmark	Kegg	GOBP		Complementar
GEL_AL136307.1	AL136307.1					Complementar
MET_LAGE3	LAGE3			GOBP	TFTGTRD	GOBP,TFTGTRD
GEL_SYTL3	SYTL3			GOBP	TFTGTRD	GOBP,TFTGTRD
GEL_DOCK3	DOCK3			GOBP		Complementar
GEL_SLC35A2	SLC35A2			GOBP	TFTGTRD	GOBP,TFTGTRD
GEL_KLRG2	KLRG2				TFTGTRD	TFTGTRD
CNV_TNFSF12	TNFSF12		Kegg	GOBP	TFTGTRD	Kegg,GOBP,TFTGTRD
GEL_DDX27	DDX27			GOBP	TFTGTRD	GOBP,TFTGTRD
GEL_SAMD4B	SAMD4B			GOBP	TFTGTRD	GOBP,TFTGTRD
MET_PANK4	PANK4		Kegg	GOBP	TFTGTRD	Kegg,GOBP,TFTGTRD
MET_AC091179.3	AC091179.3					Complementar
MET_TCP11	TCP11	Hallmark		GOBP	TFTGTRD	GOBP,TFTGTRD
GEL_DPM1	DPM1		Kegg	GOBP	TFTGTRD	Kegg,GOBP,TFTGTRD
GEL_MTMR10	MTMR10	Hallmark		GOBP	TFTGTRD	GOBP,TFTGTRD
MET_SLC16A12	SLC16A12			GOBP	TFTGTRD	GOBP,TFTGTRD
MET_AL133475.1	AL133475.1					Complementar
MET_CFL1P1	CFL1P1				TFTGTRD	TFTGTRD
GEL_GHDC	GHDC				TFTGTRD	TFTGTRD
MET_ANKMY1	ANKMY1				TFTGTRD	TFTGTRD
GEL_PANX2	PANX2			GOBP	TFTGTRD	GOBP,TFTGTRD
GEL_OSER1	OSER1			GOBP	TFTGTRD	GOBP,TFTGTRD
CNV_RPS2P24	RPS2P24					Complementar
MET_PLAGL1	PLAGL1	Hallmark		GOBP	TFTGTRD	GOBP,TFTGTRD
MET_AC005261.2	AC005261.2					Complementar
MET_ATP10A	ATP10A			GOBP	TFTGTRD	GOBP,TFTGTRD
MET_RARRES2	RARRES2			GOBP		Complementar
GEL_MAGEA3	MAGEA3			GOBP		Complementar
CNV_PDCD5P2	PDCD5P2				TFTGTRD	TFTGTRD
MET_FEZF2	FEZF2			GOBP	TFTGTRD	GOBP,TFTGTRD
GEL_SP140L	SP140L				TFTGTRD	TFTGTRD
CNV_LOXL2	LOXL2	Hallmark		GOBP	TFTGTRD	GOBP,TFTGTRD
GEL_MAP3K13	MAP3K13		Kegg	GOBP	TFTGTRD	Kegg,GOBP,TFTGTRD
CNV_AL158832.1	AL158832.1					Complementar
GEL_CHODL	CHODL			GOBP	TFTGTRD	GOBP,TFTGTRD
MET_ADIRF-AS1	ADIRF-AS1				TFTGTRD	TFTGTRD
GEL_PGGT1B	PGGT1B			GOBP	TFTGTRD	GOBP,TFTGTRD
CNV_GPS2	GPS2			GOBP	TFTGTRD	GOBP,TFTGTRD
MET_AL035425.1	AL035425.1					Complementar
GEL_PHF23	PHF23			GOBP	TFTGTRD	GOBP,TFTGTRD
GEL_WDR62	WDR62			GOBP	TFTGTRD	GOBP,TFTGTRD
MET_NNAT	NNAT			GOBP	TFTGTRD	GOBP,TFTGTRD
GEL_MED30	MED30			GOBP	TFTGTRD	GOBP,TFTGTRD
CNV_LURAP1L-AS1	LURAP1L-AS1				TFTGTRD	TFTGTRD
MET_SSR4	SSR4				TFTGTRD	TFTGTRD
GEL_TMEM107	TMEM107			GOBP	TFTGTRD	GOBP,TFTGTRD
GEL_AC009237.14	AC009237.14					Complementar
MET_NPAP1	NPAP1			GOBP		Complementar
GEL_ELP5	ELP5			GOBP	TFTGTRD	GOBP,TFTGTRD
GEL_MRM3	MRM3			GOBP	TFTGTRD	GOBP,TFTGTRD
MET_CDKN2A	CDKN2A	Hallmark	Kegg	GOBP	TFTGTRD	Hallmark,Kegg,GOBP,TFTGTRD
MET_AC041005.1	AC041005.1					Complementar
GEL_E2F8	E2F8	Hallmark		GOBP	TFTGTRD	GOBP,TFTGTRD
GEL_HARS1	HARS1		Kegg	GOBP	TFTGTRD	Kegg,GOBP,TFTGTRD
GEL_SORBS2	SORBS2	Hallmark		GOBP	TFTGTRD	GOBP,TFTGTRD
GEL_POC1A	POC1A			GOBP	TFTGTRD	GOBP,TFTGTRD
GEL_PSMD11	PSMD11		Kegg	GOBP	TFTGTRD	Kegg,GOBP,TFTGTRD
MET_HOXC11	HOXC11			GOBP		Complementar
GEL_POU6F2-AS2	POU6F2-AS2				TFTGTRD	TFTGTRD
GEL_RCBTB2	RCBTB2				TFTGTRD	TFTGTRD
MET_LONRF3	LONRF3				TFTGTRD	TFTGTRD
CNV_AC124242.2	AC124242.2					Complementar
GEL_LINC02609	LINC02609				TFTGTRD	TFTGTRD
MET_ARF5	ARF5			GOBP	TFTGTRD	GOBP,TFTGTRD
MET_ASB3	ASB3			GOBP	TFTGTRD	GOBP,TFTGTRD
MET_NDUFA1	NDUFA1	Hallmark	Kegg	GOBP	TFTGTRD	Hallmark,Kegg,GOBP,TFTGTRD
GEL_DSCC1	DSCC1	Hallmark		GOBP	TFTGTRD	GOBP,TFTGTRD
MET_GRM7	GRM7		Kegg	GOBP	TFTGTRD	Kegg,GOBP,TFTGTRD
MET_PDGFD	PDGFD		Kegg	GOBP	TFTGTRD	Kegg,GOBP,TFTGTRD
CNV_BNIP3L	BNIP3L	Hallmark		GOBP	TFTGTRD	GOBP,TFTGTRD
GEL_SHCBP1	SHCBP1			GOBP	TFTGTRD	GOBP,TFTGTRD
MET_HOXC12	HOXC12				TFTGTRD	TFTGTRD
MET_MIR1-1HG	MIR1-1HG				TFTGTRD	TFTGTRD
GEL_XAGE2	XAGE2					Complementar
MET_B4GAT1	B4GAT1		Kegg	GOBP	TFTGTRD	Kegg,GOBP,TFTGTRD
GEL_SRR	SRR		Kegg	GOBP	TFTGTRD	Kegg,GOBP,TFTGTRD
GEL_AC067930.9	AC067930.9					Complementar
GEL_AC108860.2	AC108860.2					Complementar
GEL_CRYGN	CRYGN			GOBP	TFTGTRD	GOBP,TFTGTRD
GEL_HOXB6	HOXB6			GOBP	TFTGTRD	GOBP,TFTGTRD
MET_MRPL34	MRPL34	Hallmark		GOBP	TFTGTRD	GOBP,TFTGTRD
MET_MPST	MPST		Kegg	GOBP	TFTGTRD	Kegg,GOBP,TFTGTRD
CNV_ENTPD4	ENTPD4		Kegg	GOBP	TFTGTRD	Kegg,GOBP,TFTGTRD
MET_AC244197.3	AC244197.3					Complementar
MET_RAB39B	RAB39B			GOBP	TFTGTRD	GOBP,TFTGTRD
MET_HOXB9	HOXB9	Hallmark		GOBP	TFTGTRD	GOBP,TFTGTRD
GEL_ACADVL	ACADVL	Hallmark	Kegg	GOBP	TFTGTRD	Hallmark,Kegg,GOBP,TFTGTRD
MET_BANK1	BANK1	Hallmark		GOBP	TFTGTRD	GOBP,TFTGTRD
MET_PROCA1	PROCA1			GOBP	TFTGTRD	GOBP,TFTGTRD
CNV_CCNH	CCNH		Kegg	GOBP	TFTGTRD	Kegg,GOBP,TFTGTRD
GEL_LINC01184	LINC01184				TFTGTRD	TFTGTRD
GEL_FLAD1	FLAD1		Kegg	GOBP	TFTGTRD	Kegg,GOBP,TFTGTRD
MET_ATG10	ATG10	Hallmark		GOBP	TFTGTRD	GOBP,TFTGTRD
MET_SERHL	SERHL				TFTGTRD	TFTGTRD
MET_ECEL1	ECEL1			GOBP	TFTGTRD	GOBP,TFTGTRD
CNV_HMGN1P12	HMGN1P12				TFTGTRD	TFTGTRD
MET_CAMK2N1	CAMK2N1			GOBP	TFTGTRD	GOBP,TFTGTRD
GEL_BORCS7	BORCS7				TFTGTRD	TFTGTRD
MET_ADAM12	ADAM12	Hallmark		GOBP	TFTGTRD	GOBP,TFTGTRD
MET_CFAP100	CFAP100			GOBP		Complementar
GEL_CDKN3	CDKN3	Hallmark		GOBP	TFTGTRD	GOBP,TFTGTRD
GEL_AL023803.2	AL023803.2					Complementar
CNV_HMGB1P35	HMGB1P35				TFTGTRD	TFTGTRD
CNV_KCNV2	KCNV2			GOBP		Complementar
MET_GABRA6	GABRA6		Kegg	GOBP	TFTGTRD	Kegg,GOBP,TFTGTRD
MET_DLEC1	DLEC1			GOBP	TFTGTRD	GOBP,TFTGTRD
MET_FOXRED2	FOXRED2			GOBP	TFTGTRD	GOBP,TFTGTRD
GEL_SLC25A25-AS1	SLC25A25-AS1				TFTGTRD	TFTGTRD
GEL_ECT2	ECT2	Hallmark		GOBP	TFTGTRD	GOBP,TFTGTRD
CNV_AL157937.1	AL157937.1					Complementar
CNV_PPP3CC	PPP3CC		Kegg	GOBP	TFTGTRD	Kegg,GOBP,TFTGTRD
MET_VAMP5	VAMP5	Hallmark	Kegg	GOBP	TFTGTRD	Hallmark,Kegg,GOBP,TFTGTRD
MET_MFSD2A	MFSD2A			GOBP	TFTGTRD	GOBP,TFTGTRD
MET_OXT	OXT	Hallmark		GOBP		Complementar
CNV_SLC2A4	SLC2A4	Hallmark	Kegg	GOBP	TFTGTRD	Hallmark,Kegg,GOBP,TFTGTRD
CNV_AC100861.1	AC100861.1					Complementar
MET_COL21A1	COL21A1				TFTGTRD	TFTGTRD
MET_NCBP2L	NCBP2L			GOBP	TFTGTRD	GOBP,TFTGTRD
GEL_TOMM40P1	TOMM40P1					Complementar
GEL_EPM2AIP1	EPM2AIP1			GOBP	TFTGTRD	GOBP,TFTGTRD
MET_CAPG	CAPG	Hallmark		GOBP	TFTGTRD	GOBP,TFTGTRD
MET_HIC1	HIC1			GOBP	TFTGTRD	GOBP,TFTGTRD
CNV_AL162384.1	AL162384.1					Complementar
MET_NKX2-8	NKX2-8			GOBP		Complementar
GEL_RACK1	RACK1	Hallmark		GOBP	TFTGTRD	GOBP,TFTGTRD
GEL_RPL3	RPL3		Kegg	GOBP	TFTGTRD	Kegg,GOBP,TFTGTRD
CNV_AC120193.1	AC120193.1					Complementar
MET_HHEX	HHEX	Hallmark	Kegg	GOBP	TFTGTRD	Hallmark,Kegg,GOBP,TFTGTRD
MET_RHBDD1	RHBDD1			GOBP	TFTGTRD	GOBP,TFTGTRD
MET_HOTAIRM1	HOTAIRM1				TFTGTRD	TFTGTRD
MET_VWC2	VWC2			GOBP		Complementar
MET_AATK	AATK			GOBP	TFTGTRD	GOBP,TFTGTRD
MET_ZSCAN12	ZSCAN12				TFTGTRD	TFTGTRD
MET_FOXS1	FOXS1			GOBP	TFTGTRD	GOBP,TFTGTRD
GEL_RRM2	RRM2	Hallmark	Kegg	GOBP	TFTGTRD	Hallmark,Kegg,GOBP,TFTGTRD
GEL_UBXN6	UBXN6			GOBP	TFTGTRD	GOBP,TFTGTRD
MET_AC009119.1	AC009119.1					Complementar
MET_LINC02202	LINC02202				TFTGTRD	TFTGTRD
MET_EVX1	EVX1			GOBP		Complementar
GEL_MRPL36	MRPL36			GOBP	TFTGTRD	GOBP,TFTGTRD
GEL_TNFRSF14-AS1	TNFRSF14-AS1				TFTGTRD	TFTGTRD
GEL_RPL34	RPL34	Hallmark	Kegg	GOBP	TFTGTRD	Hallmark,Kegg,GOBP,TFTGTRD
MET_LINC01118	LINC01118					Complementar
MET_KRT73-AS1	KRT73-AS1				TFTGTRD	TFTGTRD
MET_EVX1-AS	EVX1-AS					Complementar
MET_GUCY2D	GUCY2D	Hallmark	Kegg	GOBP	TFTGTRD	Hallmark,Kegg,GOBP,TFTGTRD
GEL_TENT4A	TENT4A	Hallmark	Kegg	GOBP	TFTGTRD	Hallmark,Kegg,GOBP,TFTGTRD
GEL_AL391834.2	AL391834.2					Complementar
MET_HSF4	HSF4			GOBP	TFTGTRD	GOBP,TFTGTRD
MET_TNFRSF11B	TNFRSF11B	Hallmark	Kegg	GOBP	TFTGTRD	Hallmark,Kegg,GOBP,TFTGTRD
MET_RNF144A	RNF144A			GOBP	TFTGTRD	GOBP,TFTGTRD
MET_RPS23	RPS23		Kegg	GOBP	TFTGTRD	Kegg,GOBP,TFTGTRD
MET_ATP6AP1L	ATP6AP1L				TFTGTRD	TFTGTRD
MET_STAC2	STAC2			GOBP		Complementar
GEL_PSMA7	PSMA7	Hallmark	Kegg	GOBP	TFTGTRD	Hallmark,Kegg,GOBP,TFTGTRD
MET_DMRT1	DMRT1	Hallmark		GOBP		Complementar
GEL_ATPAF2	ATPAF2			GOBP	TFTGTRD	GOBP,TFTGTRD
MET_RBM4	RBM4	Hallmark		GOBP	TFTGTRD	GOBP,TFTGTRD
MET_ALOX12	ALOX12		Kegg	GOBP	TFTGTRD	Kegg,GOBP,TFTGTRD
GEL_GABRA3	GABRA3	Hallmark	Kegg	GOBP	TFTGTRD	Hallmark,Kegg,GOBP,TFTGTRD
MET_SEMA5A	SEMA5A		Kegg	GOBP	TFTGTRD	Kegg,GOBP,TFTGTRD
MET_AF106564.1	AF106564.1					Complementar
MET_HOTTIP	HOTTIP				TFTGTRD	TFTGTRD
MET_H2AC1	H2AC1		Kegg		TFTGTRD	TFTGTRD
CNV_TMEM171	TMEM171				TFTGTRD	TFTGTRD
GEL_PAX8	PAX8		Kegg	GOBP	TFTGTRD	Kegg,GOBP,TFTGTRD
GEL_PCMTD1P3	PCMTD1P3				TFTGTRD	TFTGTRD
MET_FUT4	FUT4	Hallmark	Kegg	GOBP	TFTGTRD	Hallmark,Kegg,GOBP,TFTGTRD
GEL_CERT1	CERT1			GOBP	TFTGTRD	GOBP,TFTGTRD
GEL_CDKN1A	CDKN1A	Hallmark	Kegg	GOBP	TFTGTRD	Hallmark,Kegg,GOBP,TFTGTRD
MET_WIF1	WIF1		Kegg	GOBP	TFTGTRD	Kegg,GOBP,TFTGTRD
GEL_LEPROTL1	LEPROTL1			GOBP	TFTGTRD	GOBP,TFTGTRD
MET_AC006116.8	AC006116.8					Complementar
CNV_AC124242.1	AC124242.1					Complementar
MET_SEMA3B	SEMA3B	Hallmark	Kegg	GOBP	TFTGTRD	Hallmark,Kegg,GOBP,TFTGTRD
CNV_DCANP1	DCANP1			GOBP	TFTGTRD	GOBP,TFTGTRD
MET_ZNF503-AS2	ZNF503-AS2				TFTGTRD	TFTGTRD
GEL_PTK2B	PTK2B	Hallmark	Kegg	GOBP	TFTGTRD	Hallmark,Kegg,GOBP,TFTGTRD
GEL_BRIX1	BRIX1			GOBP	TFTGTRD	GOBP,TFTGTRD
MET_AC005052.2	AC005052.2					Complementar
MET_NMBR-AS1	NMBR-AS1				TFTGTRD	TFTGTRD
GEL_COQ4	COQ4			GOBP	TFTGTRD	GOBP,TFTGTRD
MET_ME3	ME3		Kegg	GOBP	TFTGTRD	Kegg,GOBP,TFTGTRD
MET_GNAZ	GNAZ		Kegg	GOBP	TFTGTRD	Kegg,GOBP,TFTGTRD
MET_SIM1	SIM1			GOBP	TFTGTRD	GOBP,TFTGTRD
MET_FAT1	FAT1			GOBP	TFTGTRD	GOBP,TFTGTRD
GEL_CFAP20DC	CFAP20DC				TFTGTRD	TFTGTRD
MET_SLFN11	SLFN11			GOBP	TFTGTRD	GOBP,TFTGTRD
GEL_DELE1	DELE1			GOBP	TFTGTRD	GOBP,TFTGTRD
MET_MAL	MAL	Hallmark		GOBP		Complementar
MET_SNX22	SNX22			GOBP	TFTGTRD	GOBP,TFTGTRD
GEL_FGF14-AS2	FGF14-AS2				TFTGTRD	TFTGTRD
CNV_ACAP1	ACAP1		Kegg	GOBP	TFTGTRD	Kegg,GOBP,TFTGTRD
MET_LNCDAT	LNCDAT					Complementar
MET_C20orf204	C20orf204				TFTGTRD	TFTGTRD
MET_TP73	TP73		Kegg	GOBP	TFTGTRD	Kegg,GOBP,TFTGTRD
GEL_PCBD2	PCBD2			GOBP	TFTGTRD	GOBP,TFTGTRD
MET_SOCS6	SOCS6			GOBP	TFTGTRD	GOBP,TFTGTRD
GEL_AC024075.2	AC024075.2					Complementar
GEL_DSN1	DSN1			GOBP	TFTGTRD	GOBP,TFTGTRD
MET_UBC	UBC	Hallmark	Kegg	GOBP	TFTGTRD	Hallmark,Kegg,GOBP,TFTGTRD
MET_TOX2	TOX2			GOBP	TFTGTRD	GOBP,TFTGTRD
MET_ZNF671	ZNF671				TFTGTRD	TFTGTRD
MET_JAG2	JAG2	Hallmark	Kegg	GOBP	TFTGTRD	Hallmark,Kegg,GOBP,TFTGTRD
GEL_CIRBP	CIRBP			GOBP	TFTGTRD	GOBP,TFTGTRD
MET_MIMT1	MIMT1				TFTGTRD	TFTGTRD
MET_RAB34	RAB34	Hallmark		GOBP	TFTGTRD	GOBP,TFTGTRD
MET_EOLA2	EOLA2				TFTGTRD	TFTGTRD
MET_POLRMT	POLRMT			GOBP	TFTGTRD	GOBP,TFTGTRD
MET_MEGF10	MEGF10			GOBP	TFTGTRD	GOBP,TFTGTRD
MET_DAPK1	DAPK1		Kegg	GOBP	TFTGTRD	Kegg,GOBP,TFTGTRD
GEL_TK1	TK1	Hallmark	Kegg	GOBP	TFTGTRD	Hallmark,Kegg,GOBP,TFTGTRD
MET_PAH	PAH		Kegg	GOBP	TFTGTRD	Kegg,GOBP,TFTGTRD
MET_AC087564.1	AC087564.1					Complementar
CNV_SORBS3	SORBS3	Hallmark		GOBP	TFTGTRD	GOBP,TFTGTRD
MET_VIM	VIM	Hallmark		GOBP	TFTGTRD	GOBP,TFTGTRD
MET_HNRNPF	HNRNPF			GOBP	TFTGTRD	GOBP,TFTGTRD
MET_GIPC2	GIPC2				TFTGTRD	TFTGTRD
CNV_KCTD9	KCTD9			GOBP	TFTGTRD	GOBP,TFTGTRD
GEL_IGIP	IGIP					Complementar
MET_DKC1	DKC1	Hallmark		GOBP	TFTGTRD	GOBP,TFTGTRD
MET_CYP7B1	CYP7B1	Hallmark	Kegg	GOBP		Complementar
MET_BCAN	BCAN	Hallmark		GOBP	TFTGTRD	GOBP,TFTGTRD
MET_IDH3G	IDH3G	Hallmark	Kegg	GOBP	TFTGTRD	Hallmark,Kegg,GOBP,TFTGTRD
MET_SCRT1	SCRT1			GOBP	TFTGTRD	GOBP,TFTGTRD
MET_CPNE7	CPNE7			GOBP	TFTGTRD	GOBP,TFTGTRD
GEL_CKAP2L	CKAP2L				TFTGTRD	TFTGTRD
MET_FOXP4-AS1	FOXP4-AS1				TFTGTRD	TFTGTRD
MET_AKR7A2	AKR7A2			GOBP	TFTGTRD	GOBP,TFTGTRD
MET_AC010997.3	AC010997.3					Complementar
MET_CELSR3	CELSR3			GOBP	TFTGTRD	GOBP,TFTGTRD
GEL_S100A5	S100A5				TFTGTRD	TFTGTRD
GEL_CCNG1	CCNG1	Hallmark	Kegg	GOBP	TFTGTRD	Hallmark,Kegg,GOBP,TFTGTRD
MET_IRS4	IRS4	Hallmark	Kegg	GOBP	TFTGTRD	Hallmark,Kegg,GOBP,TFTGTRD
CNV_ECT2	ECT2	Hallmark		GOBP	TFTGTRD	GOBP,TFTGTRD
MET_AL356317.1	AL356317.1					Complementar
GEL_MCPH1	MCPH1			GOBP	TFTGTRD	GOBP,TFTGTRD
GEL_EPB41L4A-AS1	EPB41L4A-AS1				TFTGTRD	TFTGTRD
MET_APBB2	APBB2	Hallmark		GOBP	TFTGTRD	GOBP,TFTGTRD
CNV_AC091868.2	AC091868.2					Complementar
GEL_MTERF3	MTERF3			GOBP	TFTGTRD	GOBP,TFTGTRD
GEL_FUT10	FUT10			GOBP	TFTGTRD	GOBP,TFTGTRD
CNV_AC067904.1	AC067904.1					Complementar
MET_ATP8A2	ATP8A2			GOBP	TFTGTRD	GOBP,TFTGTRD
MET_AC051649.2	AC051649.2					Complementar
GEL_RFX3	RFX3			GOBP	TFTGTRD	GOBP,TFTGTRD
MET_KCNQ5	KCNQ5			GOBP	TFTGTRD	GOBP,TFTGTRD
GEL_CDC25C	CDC25C		Kegg	GOBP	TFTGTRD	Kegg,GOBP,TFTGTRD
CNV_PSD3	PSD3		Kegg	GOBP	TFTGTRD	Kegg,GOBP,TFTGTRD
GEL_NELFCD	NELFCD	Hallmark		GOBP	TFTGTRD	GOBP,TFTGTRD
MET_TBXA2R	TBXA2R		Kegg	GOBP	TFTGTRD	Kegg,GOBP,TFTGTRD
GEL_AL589182.2	AL589182.2					Complementar
MET_IRS2	IRS2	Hallmark	Kegg	GOBP	TFTGTRD	Hallmark,Kegg,GOBP,TFTGTRD
MET_RHOXF1P3	RHOXF1P3				TFTGTRD	TFTGTRD
GEL_LIPG	LIPG		Kegg	GOBP	TFTGTRD	Kegg,GOBP,TFTGTRD
MET_PTBP1	PTBP1			GOBP	TFTGTRD	GOBP,TFTGTRD
CNV_EQTN	EQTN			GOBP		Complementar
MET_DNAI1	DNAI1		Kegg	GOBP	TFTGTRD	Kegg,GOBP,TFTGTRD
CNV_ALDH7A1P1	ALDH7A1P1					Complementar
MET_LMX1A	LMX1A			GOBP		Complementar
MET_H2BC1	H2BC1		Kegg	GOBP	TFTGTRD	Kegg,GOBP,TFTGTRD
MET_MID1IP1-AS1	MID1IP1-AS1				TFTGTRD	TFTGTRD
MET_QTRT1	QTRT1			GOBP	TFTGTRD	GOBP,TFTGTRD
MET_CADPS	CADPS			GOBP	TFTGTRD	GOBP,TFTGTRD
GEL_MPDU1	MPDU1			GOBP	TFTGTRD	GOBP,TFTGTRD
MET_EFNA2	EFNA2		Kegg	GOBP	TFTGTRD	Kegg,GOBP,TFTGTRD
GEL_MRPS36	MRPS36			GOBP	TFTGTRD	GOBP,TFTGTRD
MET_AC004080.16	AC004080.16					Complementar
MET_ZIC1	ZIC1			GOBP	TFTGTRD	GOBP,TFTGTRD
MET_RUSC1-AS1	RUSC1-AS1				TFTGTRD	TFTGTRD
MET_AC020612.4	AC020612.4					Complementar
MET_AC000035.1	AC000035.1					Complementar
MET_RACGAP1	RACGAP1	Hallmark		GOBP	TFTGTRD	GOBP,TFTGTRD
MET_DGKI	DGKI		Kegg	GOBP	TFTGTRD	Kegg,GOBP,TFTGTRD
MET_ARL5A	ARL5A			GOBP	TFTGTRD	GOBP,TFTGTRD
MET_ADAMTSL2	ADAMTSL2			GOBP	TFTGTRD	GOBP,TFTGTRD
GEL_ADPRM	ADPRM		Kegg		TFTGTRD	TFTGTRD
GEL_PSPN	PSPN			GOBP	TFTGTRD	GOBP,TFTGTRD
MET_HOXA1	HOXA1			GOBP	TFTGTRD	GOBP,TFTGTRD
MET_KIFC2	KIFC2			GOBP	TFTGTRD	GOBP,TFTGTRD
GEL_PAIP1	PAIP1	Hallmark		GOBP	TFTGTRD	GOBP,TFTGTRD
MUT_TTN	TTN		Kegg	GOBP	TFTGTRD	Kegg,GOBP,TFTGTRD
MET_LINC01006	LINC01006				TFTGTRD	TFTGTRD
MET_ENTPD2	ENTPD2		Kegg	GOBP	TFTGTRD	Kegg,GOBP,TFTGTRD
MET_KDR	KDR		Kegg	GOBP	TFTGTRD	Kegg,GOBP,TFTGTRD
MET_SLC7A10	SLC7A10			GOBP	TFTGTRD	GOBP,TFTGTRD
MET_APCDD1	APCDD1			GOBP	TFTGTRD	GOBP,TFTGTRD
MET_AL080276.2	AL080276.2					Complementar
MET_PTPRJ	PTPRJ	Hallmark	Kegg	GOBP	TFTGTRD	Hallmark,Kegg,GOBP,TFTGTRD
MET_LINC00336	LINC00336					Complementar
MET_ENOX2	ENOX2			GOBP	TFTGTRD	GOBP,TFTGTRD
GEL_CDC45	CDC45	Hallmark	Kegg	GOBP	TFTGTRD	Hallmark,Kegg,GOBP,TFTGTRD
MET_CSNK1G2	CSNK1G2		Kegg	GOBP	TFTGTRD	Kegg,GOBP,TFTGTRD
MET_NOXO1	NOXO1			GOBP	TFTGTRD	GOBP,TFTGTRD
MET_FAM133A	FAM133A				TFTGTRD	TFTGTRD
CNV_CHP1P1	CHP1P1					Complementar
GEL_CENATAC-DT	CENATAC-DT				TFTGTRD	TFTGTRD
GEL_TTC38	TTC38				TFTGTRD	TFTGTRD
CNV_VCAN	VCAN	Hallmark	Kegg	GOBP	TFTGTRD	Hallmark,Kegg,GOBP,TFTGTRD
CNV_PPP2R2A	PPP2R2A		Kegg	GOBP	TFTGTRD	Kegg,GOBP,TFTGTRD
MET_SLC5A8	SLC5A8			GOBP		Complementar
MET_IRAK3	IRAK3		Kegg	GOBP	TFTGTRD	Kegg,GOBP,TFTGTRD
MET_DAW1	DAW1			GOBP	TFTGTRD	GOBP,TFTGTRD
MET_SLC17A7	SLC17A7			GOBP	TFTGTRD	GOBP,TFTGTRD
MET_AC051649.3	AC051649.3					Complementar
MET_FZD10	FZD10		Kegg	GOBP	TFTGTRD	Kegg,GOBP,TFTGTRD
GEL_APOBEC3B	APOBEC3B			GOBP	TFTGTRD	GOBP,TFTGTRD
MET_UPP1	UPP1	Hallmark	Kegg	GOBP	TFTGTRD	Hallmark,Kegg,GOBP,TFTGTRD
MET_PRKAG2-AS1	PRKAG2-AS1				TFTGTRD	TFTGTRD
GEL_PLAAT1	PLAAT1			GOBP	TFTGTRD	GOBP,TFTGTRD
GEL_DNAH17-AS1	DNAH17-AS1				TFTGTRD	TFTGTRD
MET_SPHKAP	SPHKAP				TFTGTRD	TFTGTRD
GEL_XPOT	XPOT	Hallmark		GOBP	TFTGTRD	GOBP,TFTGTRD
MET_NPAS3	NPAS3			GOBP	TFTGTRD	GOBP,TFTGTRD
GEL_PARPBP	PARPBP			GOBP	TFTGTRD	GOBP,TFTGTRD
CNV_NPM2	NPM2			GOBP	TFTGTRD	GOBP,TFTGTRD
GEL_MLF1	MLF1	Hallmark		GOBP	TFTGTRD	GOBP,TFTGTRD
GEL_ATP5F1A	ATP5F1A	Hallmark	Kegg	GOBP	TFTGTRD	Hallmark,Kegg,GOBP,TFTGTRD
GEL_DAPK2	DAPK2	Hallmark	Kegg	GOBP	TFTGTRD	Hallmark,Kegg,GOBP,TFTGTRD
MET_FAM83H	FAM83H			GOBP	TFTGTRD	GOBP,TFTGTRD
MET_CXCL16	CXCL16	Hallmark	Kegg	GOBP	TFTGTRD	Hallmark,Kegg,GOBP,TFTGTRD
GEL_ATP6V1B2	ATP6V1B2		Kegg	GOBP	TFTGTRD	Kegg,GOBP,TFTGTRD
GEL_SPAG7	SPAG7				TFTGTRD	TFTGTRD
MET_RB1-DT	RB1-DT				TFTGTRD	TFTGTRD
MET_RUNDC3A	RUNDC3A			GOBP	TFTGTRD	GOBP,TFTGTRD
MET_MKNK2	MKNK2	Hallmark	Kegg	GOBP	TFTGTRD	Hallmark,Kegg,GOBP,TFTGTRD
CNV_RPL27AP5	RPL27AP5					Complementar
MET_UCHL1-AS1	UCHL1-AS1					Complementar
MET_FAM50A	FAM50A			GOBP	TFTGTRD	GOBP,TFTGTRD
MET_GPRC5C	GPRC5C	Hallmark		GOBP	TFTGTRD	GOBP,TFTGTRD
MET_FOXI1	FOXI1			GOBP	TFTGTRD	GOBP,TFTGTRD
MET_SECTM1	SECTM1	Hallmark		GOBP	TFTGTRD	GOBP,TFTGTRD
MET_SLC9A6	SLC9A6		Kegg	GOBP	TFTGTRD	Kegg,GOBP,TFTGTRD
GEL_KCTD14	KCTD14			GOBP	TFTGTRD	GOBP,TFTGTRD
GEL_CCNF	CCNF	Hallmark		GOBP	TFTGTRD	GOBP,TFTGTRD
MET_DIAPH2	DIAPH2		Kegg	GOBP	TFTGTRD	Kegg,GOBP,TFTGTRD
GEL_CDCA3	CDCA3	Hallmark		GOBP	TFTGTRD	GOBP,TFTGTRD
MET_SSTR1	SSTR1		Kegg	GOBP		Complementar
MET_AC012349.1	AC012349.1					Complementar
GEL_AC093866.1	AC093866.1					Complementar
MET_NTRK1	NTRK1		Kegg	GOBP	TFTGTRD	Kegg,GOBP,TFTGTRD
GEL_TUBA1C	TUBA1C		Kegg	GOBP	TFTGTRD	Kegg,GOBP,TFTGTRD
MET_MCC	MCC			GOBP	TFTGTRD	GOBP,TFTGTRD
GEL_DCTN6	DCTN6		Kegg	GOBP	TFTGTRD	Kegg,GOBP,TFTGTRD
GEL_AC009262.1	AC009262.1					Complementar
MET_COMMD6	COMMD6			GOBP	TFTGTRD	GOBP,TFTGTRD
MET_B4GALNT3	B4GALNT3				TFTGTRD	TFTGTRD
MET_SOX8	SOX8			GOBP	TFTGTRD	GOBP,TFTGTRD
MET_GATA4	GATA4			GOBP	TFTGTRD	GOBP,TFTGTRD
GEL_ZYG11A	ZYG11A				TFTGTRD	TFTGTRD
MET_NTAQ1	NTAQ1				TFTGTRD	TFTGTRD
MET_SLCO4A1	SLCO4A1			GOBP	TFTGTRD	GOBP,TFTGTRD
MET_RNF32	RNF32				TFTGTRD	TFTGTRD
MET_CCDC140	CCDC140				TFTGTRD	TFTGTRD
MET_NACC1	NACC1			GOBP	TFTGTRD	GOBP,TFTGTRD
MET_NIM1K	NIM1K			GOBP	TFTGTRD	GOBP,TFTGTRD
CNV_PHF20L1	PHF20L1			GOBP	TFTGTRD	GOBP,TFTGTRD
MET_CNMD	CNMD			GOBP		Complementar
MET_ARHGAP6	ARHGAP6			GOBP	TFTGTRD	GOBP,TFTGTRD
GEL_AURKB	AURKB	Hallmark		GOBP	TFTGTRD	GOBP,TFTGTRD
MET_NR2E1	NR2E1			GOBP	TFTGTRD	GOBP,TFTGTRD
GEL_FAM83D	FAM83D			GOBP	TFTGTRD	GOBP,TFTGTRD
CNV_CSNK1G2P1	CSNK1G2P1				TFTGTRD	TFTGTRD
GEL_LINC01980	LINC01980				TFTGTRD	TFTGTRD
MET_PAIP1	PAIP1	Hallmark		GOBP	TFTGTRD	GOBP,TFTGTRD
MET_NKX6-1	NKX6-1	Hallmark	Kegg	GOBP	TFTGTRD	Hallmark,Kegg,GOBP,TFTGTRD
MET_HOXD10	HOXD10			GOBP	TFTGTRD	GOBP,TFTGTRD
MET_ZNF541	ZNF541			GOBP	TFTGTRD	GOBP,TFTGTRD
GEL_CCDC159	CCDC159				TFTGTRD	TFTGTRD
GEL_AC244102.4	AC244102.4					Complementar
MET_FO393414.3	FO393414.3					Complementar
GEL_NUDT18	NUDT18			GOBP	TFTGTRD	GOBP,TFTGTRD
MET_PBX3	PBX3			GOBP	TFTGTRD	GOBP,TFTGTRD
GEL_WDR53	WDR53				TFTGTRD	TFTGTRD
MET_FBLN1	FBLN1	Hallmark		GOBP	TFTGTRD	GOBP,TFTGTRD
GEL_AP1M2	AP1M2		Kegg	GOBP	TFTGTRD	Kegg,GOBP,TFTGTRD
GEL_POLE2	POLE2		Kegg	GOBP	TFTGTRD	Kegg,GOBP,TFTGTRD
CNV_AC023202.1	AC023202.1					Complementar
MET_FIGNL1	FIGNL1			GOBP	TFTGTRD	GOBP,TFTGTRD
GEL_MDM2	MDM2	Hallmark	Kegg	GOBP	TFTGTRD	Hallmark,Kegg,GOBP,TFTGTRD
CNV_AC113189.12	AC113189.12					Complementar
MET_AC040168.1	AC040168.1					Complementar
GEL_RAD51AP1	RAD51AP1	Hallmark		GOBP	TFTGTRD	GOBP,TFTGTRD
MET_TAF10	TAF10	Hallmark	Kegg	GOBP	TFTGTRD	Hallmark,Kegg,GOBP,TFTGTRD
GEL_DIAPH3	DIAPH3	Hallmark	Kegg	GOBP	TFTGTRD	Hallmark,Kegg,GOBP,TFTGTRD
GEL_MPP3	MPP3				TFTGTRD	TFTGTRD
GEL_AC092115.3	AC092115.3					Complementar
MET_STK26	STK26			GOBP	TFTGTRD	GOBP,TFTGTRD
MET_PTPRN2	PTPRN2		Kegg	GOBP	TFTGTRD	Kegg,GOBP,TFTGTRD
CNV_AC026410.3	AC026410.3					Complementar
MET_KCND3	KCND3			GOBP		Complementar
CNV_AC025774.1	AC025774.1					Complementar
MET_ID4	ID4		Kegg	GOBP	TFTGTRD	Kegg,GOBP,TFTGTRD
MET_ALOX5	ALOX5		Kegg	GOBP	TFTGTRD	Kegg,GOBP,TFTGTRD
GEL_ROS1	ROS1	Hallmark		GOBP	TFTGTRD	GOBP,TFTGTRD
MET_ARAF	ARAF	Hallmark	Kegg	GOBP	TFTGTRD	Hallmark,Kegg,GOBP,TFTGTRD
MET_HOXD8	HOXD8			GOBP	TFTGTRD	GOBP,TFTGTRD
GEL_PSMD2	PSMD2		Kegg	GOBP	TFTGTRD	Kegg,GOBP,TFTGTRD
GEL_AC006206.2	AC006206.2					Complementar
MET_NEFM	NEFM		Kegg	GOBP	TFTGTRD	Kegg,GOBP,TFTGTRD
GEL_AL138701.2	AL138701.2					Complementar
MET_PPP1R3D	PPP1R3D		Kegg	GOBP	TFTGTRD	Kegg,GOBP,TFTGTRD
MET_ARC	ARC			GOBP	TFTGTRD	GOBP,TFTGTRD
MET_MYCLP1	MYCLP1					Complementar
MET_GCNT1	GCNT1	Hallmark	Kegg	GOBP	TFTGTRD	Hallmark,Kegg,GOBP,TFTGTRD
MET_PAX7	PAX7			GOBP	TFTGTRD	GOBP,TFTGTRD
MET_AC105935.1	AC105935.1					Complementar
GEL_HSF2BP	HSF2BP			GOBP	TFTGTRD	GOBP,TFTGTRD
GEL_AP000251.1	AP000251.1					Complementar
GEL_KIF14	KIF14			GOBP	TFTGTRD	GOBP,TFTGTRD
MET_RBMX2	RBMX2			GOBP	TFTGTRD	GOBP,TFTGTRD
MET_NKX6-2	NKX6-2			GOBP	TFTGTRD	GOBP,TFTGTRD
MET_VGLL2	VGLL2			GOBP	TFTGTRD	GOBP,TFTGTRD
GEL_CCNE1	CCNE1	Hallmark	Kegg	GOBP	TFTGTRD	Hallmark,Kegg,GOBP,TFTGTRD
GEL_IK	IK			GOBP	TFTGTRD	GOBP,TFTGTRD
MET_DNASE1L1	DNASE1L1			GOBP	TFTGTRD	GOBP,TFTGTRD
MET_H3C12	H3C12		Kegg	GOBP	TFTGTRD	Kegg,GOBP,TFTGTRD
MET_CERT1	CERT1			GOBP	TFTGTRD	GOBP,TFTGTRD
MET_SEC31B	SEC31B			GOBP	TFTGTRD	GOBP,TFTGTRD
GEL_NCAPH	NCAPH	Hallmark		GOBP	TFTGTRD	GOBP,TFTGTRD
MET_SLC9A3	SLC9A3		Kegg	GOBP		Complementar
MET_SLC22A16	SLC22A16			GOBP		Complementar
MET_AL391121.1	AL391121.1					Complementar
GEL_CIP2A	CIP2A				TFTGTRD	TFTGTRD
GEL_KIF20A	KIF20A	Hallmark		GOBP	TFTGTRD	GOBP,TFTGTRD
GEL_RHPN1-AS1	RHPN1-AS1				TFTGTRD	TFTGTRD
GEL_LINC02864	LINC02864				TFTGTRD	TFTGTRD
MET_SIM2	SIM2			GOBP	TFTGTRD	GOBP,TFTGTRD
MET_MAFB	MAFB	Hallmark		GOBP	TFTGTRD	GOBP,TFTGTRD
MET_EGFR	EGFR	Hallmark	Kegg	GOBP	TFTGTRD	Hallmark,Kegg,GOBP,TFTGTRD
MET_ARL4D	ARL4D			GOBP	TFTGTRD	GOBP,TFTGTRD
MET_RTN4R	RTN4R			GOBP	TFTGTRD	GOBP,TFTGTRD
MET_SUMO3	SUMO3			GOBP	TFTGTRD	GOBP,TFTGTRD
GEL_MED11	MED11			GOBP	TFTGTRD	GOBP,TFTGTRD
MET_ATP6AP1	ATP6AP1	Hallmark	Kegg	GOBP	TFTGTRD	Hallmark,Kegg,GOBP,TFTGTRD
MET_ITM2C	ITM2C			GOBP	TFTGTRD	GOBP,TFTGTRD
GEL_INTS10	INTS10			GOBP	TFTGTRD	GOBP,TFTGTRD
MET_NPY1R	NPY1R	Hallmark	Kegg	GOBP	TFTGTRD	Hallmark,Kegg,GOBP,TFTGTRD
MET_RADX	RADX			GOBP	TFTGTRD	GOBP,TFTGTRD
GEL_HMMR	HMMR	Hallmark	Kegg		TFTGTRD	TFTGTRD
GEL_RAE1	RAE1	Hallmark		GOBP	TFTGTRD	GOBP,TFTGTRD
GEL_LINC01234	LINC01234				TFTGTRD	TFTGTRD
MET_DLX5	DLX5			GOBP	TFTGTRD	GOBP,TFTGTRD
GEL_SKA1	SKA1			GOBP	TFTGTRD	GOBP,TFTGTRD
GEL_GTF2F1	GTF2F1	Hallmark	Kegg	GOBP	TFTGTRD	Hallmark,Kegg,GOBP,TFTGTRD
MET_MYO1E	MYO1E	Hallmark		GOBP	TFTGTRD	GOBP,TFTGTRD
GEL_RSPO4	RSPO4			GOBP	TFTGTRD	GOBP,TFTGTRD
MET_ZNF331	ZNF331				TFTGTRD	TFTGTRD
GEL_SPC25	SPC25	Hallmark		GOBP	TFTGTRD	GOBP,TFTGTRD
MET_MIR5188	MIR5188				TFTGTRD	TFTGTRD
MET_GFRA1	GFRA1	Hallmark		GOBP	TFTGTRD	GOBP,TFTGTRD
MET_NMBR	NMBR		Kegg	GOBP	TFTGTRD	Kegg,GOBP,TFTGTRD
GEL_AP002840.2	AP002840.2					Complementar
CNV_ANKRA2	ANKRA2	Hallmark		GOBP	TFTGTRD	GOBP,TFTGTRD
MET_AJAP1	AJAP1			GOBP		Complementar
GEL_CCT5	CCT5	Hallmark		GOBP	TFTGTRD	GOBP,TFTGTRD
MET_CACNA1A	CACNA1A	Hallmark	Kegg	GOBP	TFTGTRD	Hallmark,Kegg,GOBP,TFTGTRD
MET_AL359220.1	AL359220.1					Complementar
MET_SLC18A2	SLC18A2		Kegg	GOBP		Complementar
MET_CDH13	CDH13	Hallmark		GOBP	TFTGTRD	GOBP,TFTGTRD
MET_TBC1D1	TBC1D1			GOBP	TFTGTRD	GOBP,TFTGTRD
MET_BCAP31	BCAP31	Hallmark		GOBP	TFTGTRD	GOBP,TFTGTRD
MET_FOXI2	FOXI2					Complementar
MET_PDZRN3-AS1	PDZRN3-AS1				TFTGTRD	TFTGTRD
MET_DOCK5	DOCK5			GOBP	TFTGTRD	GOBP,TFTGTRD
GEL_AL589182.3	AL589182.3					Complementar
GEL_SQLE	SQLE	Hallmark	Kegg	GOBP	TFTGTRD	Hallmark,Kegg,GOBP,TFTGTRD
MET_TMPRSS2	TMPRSS2	Hallmark		GOBP	TFTGTRD	GOBP,TFTGTRD
MET_RIPPLY3	RIPPLY3			GOBP	TFTGTRD	GOBP,TFTGTRD
MET_TEX28	TEX28					Complementar
MET_MAEA	MAEA			GOBP	TFTGTRD	GOBP,TFTGTRD
MET_AL645939.1	AL645939.1					Complementar
MET_ATP7A	ATP7A	Hallmark		GOBP	TFTGTRD	GOBP,TFTGTRD
MET_UXT	UXT	Hallmark		GOBP	TFTGTRD	GOBP,TFTGTRD
MET_LINC01560	LINC01560				TFTGTRD	TFTGTRD
MET_PGRMC1	PGRMC1	Hallmark		GOBP	TFTGTRD	GOBP,TFTGTRD
MET_KCNJ3	KCNJ3			GOBP		Complementar
GEL_POLL	POLL	Hallmark	Kegg	GOBP	TFTGTRD	Hallmark,Kegg,GOBP,TFTGTRD
MET_RIC3-DT	RIC3-DT				TFTGTRD	TFTGTRD
GEL_AL117329.1	AL117329.1					Complementar
MET_SEPTIN6	SEPTIN6			GOBP	TFTGTRD	GOBP,TFTGTRD
CNV_AC107373.1	AC107373.1					Complementar
GEL_AGGF1	AGGF1	Hallmark		GOBP	TFTGTRD	GOBP,TFTGTRD
MET_CXCL12	CXCL12	Hallmark	Kegg	GOBP	TFTGTRD	Hallmark,Kegg,GOBP,TFTGTRD
MET_AC012531.3	AC012531.3					Complementar
CNV_AL592227.1	AL592227.1					Complementar
MET_TIMM13	TIMM13	Hallmark		GOBP	TFTGTRD	GOBP,TFTGTRD
MET_ZBTB7A	ZBTB7A			GOBP	TFTGTRD	GOBP,TFTGTRD
GEL_DHRS7B	DHRS7B	Hallmark		GOBP	TFTGTRD	GOBP,TFTGTRD
GEL_AC074117.1	AC074117.1					Complementar
MET_SRD5A2	SRD5A2		Kegg	GOBP		Complementar
MET_LINC00472	LINC00472				TFTGTRD	TFTGTRD
MET_AC061992.2	AC061992.2					Complementar
MET_CNIH3	CNIH3			GOBP	TFTGTRD	GOBP,TFTGTRD
MET_H4C6	H4C6		Kegg	GOBP	TFTGTRD	Kegg,GOBP,TFTGTRD
GEL_CENPW	CENPW			GOBP	TFTGTRD	GOBP,TFTGTRD
MET_FBXL8	FBXL8			GOBP	TFTGTRD	GOBP,TFTGTRD
GEL_ORC1	ORC1		Kegg	GOBP	TFTGTRD	Kegg,GOBP,TFTGTRD
GEL_C5orf34	C5orf34				TFTGTRD	TFTGTRD
MET_AL049777.1	AL049777.1					Complementar
MET_PLK3	PLK3	Hallmark		GOBP	TFTGTRD	GOBP,TFTGTRD
MET_DSC3	DSC3	Hallmark		GOBP	TFTGTRD	GOBP,TFTGTRD
MET_ZNF219	ZNF219			GOBP	TFTGTRD	GOBP,TFTGTRD
MET_ITGA7	ITGA7	Hallmark	Kegg	GOBP	TFTGTRD	Hallmark,Kegg,GOBP,TFTGTRD
MET_TKTL1	TKTL1	Hallmark	Kegg	GOBP	TFTGTRD	Hallmark,Kegg,GOBP,TFTGTRD
MET_CMTM2	CMTM2			GOBP		Complementar
MET_TRPM4	TRPM4			GOBP	TFTGTRD	GOBP,TFTGTRD
MET_HSBP1	HSBP1			GOBP	TFTGTRD	GOBP,TFTGTRD
MET_STXBP6	STXBP6			GOBP	TFTGTRD	GOBP,TFTGTRD
MET_PEG10	PEG10			GOBP	TFTGTRD	GOBP,TFTGTRD
MET_PDLIM4	PDLIM4	Hallmark		GOBP	TFTGTRD	GOBP,TFTGTRD
MET_DUOX1	DUOX1			GOBP	TFTGTRD	GOBP,TFTGTRD
GEL_CTDNEP1	CTDNEP1			GOBP	TFTGTRD	GOBP,TFTGTRD
GEL_KIF13B	KIF13B	Hallmark		GOBP	TFTGTRD	GOBP,TFTGTRD
CNV_AL449043.2	AL449043.2					Complementar
MET_AP006621.1	AP006621.1					Complementar
MET_TEX30	TEX30				TFTGTRD	TFTGTRD
GEL_HINT1	HINT1	Hallmark		GOBP	TFTGTRD	GOBP,TFTGTRD
MET_MRPS27	MRPS27			GOBP	TFTGTRD	GOBP,TFTGTRD
MET_ABT1	ABT1			GOBP	TFTGTRD	GOBP,TFTGTRD
MET_COL6A2	COL6A2	Hallmark	Kegg	GOBP	TFTGTRD	Hallmark,Kegg,GOBP,TFTGTRD
GEL_TNFSF13	TNFSF13		Kegg	GOBP	TFTGTRD	Kegg,GOBP,TFTGTRD
MET_AC009879.3	AC009879.3					Complementar
MET_BMP8A	BMP8A		Kegg	GOBP	TFTGTRD	Kegg,GOBP,TFTGTRD
GEL_RAD54L	RAD54L	Hallmark	Kegg	GOBP	TFTGTRD	Hallmark,Kegg,GOBP,TFTGTRD
MET_SORCS3	SORCS3			GOBP	TFTGTRD	GOBP,TFTGTRD
MET_HEYL	HEYL	Hallmark		GOBP	TFTGTRD	GOBP,TFTGTRD
MET_MLPH	MLPH	Hallmark		GOBP	TFTGTRD	GOBP,TFTGTRD
MET_AC061708.1	AC061708.1					Complementar
GEL_SNX1	SNX1			GOBP	TFTGTRD	GOBP,TFTGTRD
MET_FGFR3	FGFR3	Hallmark	Kegg	GOBP	TFTGTRD	Hallmark,Kegg,GOBP,TFTGTRD
MET_HNF1A	HNF1A	Hallmark	Kegg	GOBP	TFTGTRD	Hallmark,Kegg,GOBP,TFTGTRD
MET_RXFP3	RXFP3			GOBP	TFTGTRD	GOBP,TFTGTRD
MET_SPSB4	SPSB4			GOBP	TFTGTRD	GOBP,TFTGTRD
GEL_ELAC2	ELAC2			GOBP	TFTGTRD	GOBP,TFTGTRD
MET_SLC25A10	SLC25A10	Hallmark	Kegg	GOBP	TFTGTRD	Hallmark,Kegg,GOBP,TFTGTRD
MET_PDZD4	PDZD4				TFTGTRD	TFTGTRD
MET_NID2	NID2	Hallmark		GOBP	TFTGTRD	GOBP,TFTGTRD
MET_CPLX2	CPLX2			GOBP	TFTGTRD	GOBP,TFTGTRD
MET_SNPH	SNPH			GOBP	TFTGTRD	GOBP,TFTGTRD
MET_AC003986.1	AC003986.1					Complementar
MET_RPL39	RPL39	Hallmark	Kegg	GOBP	TFTGTRD	Hallmark,Kegg,GOBP,TFTGTRD
CNV_AL137071.1	AL137071.1					Complementar
CNV_U8.7	U8.7					Complementar
MET_PPP1R26	PPP1R26			GOBP	TFTGTRD	GOBP,TFTGTRD
MET_HLTF-AS1	HLTF-AS1				TFTGTRD	TFTGTRD
MET_MLF1	MLF1	Hallmark		GOBP	TFTGTRD	GOBP,TFTGTRD
MET_DLGAP1-AS3	DLGAP1-AS3				TFTGTRD	TFTGTRD
MET_TMEM104	TMEM104				TFTGTRD	TFTGTRD
MET_MATN4	MATN4				TFTGTRD	TFTGTRD
MET_NPAS4	NPAS4			GOBP	TFTGTRD	GOBP,TFTGTRD
MET_PRKCI	PRKCI		Kegg	GOBP	TFTGTRD	Kegg,GOBP,TFTGTRD
MET_ATP5MC2	ATP5MC2	Hallmark	Kegg	GOBP	TFTGTRD	Hallmark,Kegg,GOBP,TFTGTRD
GEL_PIMREG	PIMREG			GOBP	TFTGTRD	GOBP,TFTGTRD
MET_SEPTIN10	SEPTIN10			GOBP	TFTGTRD	GOBP,TFTGTRD
GEL_TDRD3	TDRD3			GOBP	TFTGTRD	GOBP,TFTGTRD
GEL_RFC4	RFC4	Hallmark	Kegg	GOBP	TFTGTRD	Hallmark,Kegg,GOBP,TFTGTRD
GEL_EXO1	EXO1	Hallmark	Kegg	GOBP	TFTGTRD	Hallmark,Kegg,GOBP,TFTGTRD
GEL_TPX2	TPX2	Hallmark		GOBP	TFTGTRD	GOBP,TFTGTRD
MET_CES2	CES2		Kegg	GOBP	TFTGTRD	Kegg,GOBP,TFTGTRD
MET_FLOT1	FLOT1		Kegg	GOBP	TFTGTRD	Kegg,GOBP,TFTGTRD
MET_ABCD1	ABCD1	Hallmark	Kegg	GOBP	TFTGTRD	Hallmark,Kegg,GOBP,TFTGTRD
MET_GAD1	GAD1	Hallmark	Kegg	GOBP	TFTGTRD	Hallmark,Kegg,GOBP,TFTGTRD
GEL_RBM26	RBM26			GOBP	TFTGTRD	GOBP,TFTGTRD
CNV_LZTS1	LZTS1			GOBP	TFTGTRD	GOBP,TFTGTRD
GEL_GID8	GID8			GOBP	TFTGTRD	GOBP,TFTGTRD
GEL_GMPS	GMPS	Hallmark	Kegg	GOBP	TFTGTRD	Hallmark,Kegg,GOBP,TFTGTRD
MET_ESAM	ESAM		Kegg	GOBP	TFTGTRD	Kegg,GOBP,TFTGTRD
MET_MYL9	MYL9	Hallmark	Kegg	GOBP	TFTGTRD	Hallmark,Kegg,GOBP,TFTGTRD
MET_FOXO1	FOXO1	Hallmark	Kegg	GOBP	TFTGTRD	Hallmark,Kegg,GOBP,TFTGTRD
GEL_UBXN8	UBXN8			GOBP	TFTGTRD	GOBP,TFTGTRD
CNV_TNFRSF10B	TNFRSF10B		Kegg	GOBP	TFTGTRD	Kegg,GOBP,TFTGTRD
MET_AC068134.1	AC068134.1					Complementar
GEL_TTC19	TTC19			GOBP	TFTGTRD	GOBP,TFTGTRD
MET_FUNDC2	FUNDC2			GOBP	TFTGTRD	GOBP,TFTGTRD
MET_HSD17B8	HSD17B8		Kegg	GOBP	TFTGTRD	Kegg,GOBP,TFTGTRD
CNV_AC037459.2	AC037459.2					Complementar
MET_TESC	TESC			GOBP	TFTGTRD	GOBP,TFTGTRD
MET_ZCCHC12	ZCCHC12				TFTGTRD	TFTGTRD
GEL_DBF4	DBF4	Hallmark	Kegg	GOBP	TFTGTRD	Hallmark,Kegg,GOBP,TFTGTRD
MET_IRX2	IRX2			GOBP	TFTGTRD	GOBP,TFTGTRD
MET_ADAMTS7	ADAMTS7			GOBP	TFTGTRD	GOBP,TFTGTRD
GEL_ESCO2	ESCO2			GOBP	TFTGTRD	GOBP,TFTGTRD
GEL_MED7	MED7			GOBP	TFTGTRD	GOBP,TFTGTRD
GEL_DDIAS	DDIAS			GOBP	TFTGTRD	GOBP,TFTGTRD
MET_AC111197.1	AC111197.1					Complementar
MET_ALPK3	ALPK3			GOBP		Complementar
CNV_DPYSL2	DPYSL2	Hallmark	Kegg	GOBP	TFTGTRD	Hallmark,Kegg,GOBP,TFTGTRD
MET_ITGB4	ITGB4	Hallmark	Kegg	GOBP	TFTGTRD	Hallmark,Kegg,GOBP,TFTGTRD
GEL_IQGAP3	IQGAP3		Kegg	GOBP	TFTGTRD	Kegg,GOBP,TFTGTRD
MET_RIOK3	RIOK3	Hallmark		GOBP	TFTGTRD	GOBP,TFTGTRD
MET_NR2F2	NR2F2			GOBP	TFTGTRD	GOBP,TFTGTRD
MET_CYP1B1	CYP1B1		Kegg	GOBP	TFTGTRD	Kegg,GOBP,TFTGTRD
CNV_BCL6B	BCL6B			GOBP	TFTGTRD	GOBP,TFTGTRD
CNV_EEF1B2P2	EEF1B2P2				TFTGTRD	TFTGTRD
MET_KCNG3	KCNG3			GOBP	TFTGTRD	GOBP,TFTGTRD
MET_C4orf50	C4orf50				TFTGTRD	TFTGTRD
MET_PROKR2	PROKR2			GOBP		Complementar
GEL_AC026271.1	AC026271.1					Complementar
MET_HLA-F	HLA-F	Hallmark	Kegg	GOBP	TFTGTRD	Hallmark,Kegg,GOBP,TFTGTRD
GEL_ESPL1	ESPL1	Hallmark	Kegg	GOBP	TFTGTRD	Hallmark,Kegg,GOBP,TFTGTRD
MET_DLX4	DLX4			GOBP	TFTGTRD	GOBP,TFTGTRD
MET_OSR1	OSR1			GOBP	TFTGTRD	GOBP,TFTGTRD
MET_S1PR4	S1PR4		Kegg	GOBP	TFTGTRD	Kegg,GOBP,TFTGTRD
MET_FZD9	FZD9		Kegg	GOBP	TFTGTRD	Kegg,GOBP,TFTGTRD
GEL_MAD2L1	MAD2L1	Hallmark	Kegg	GOBP	TFTGTRD	Hallmark,Kegg,GOBP,TFTGTRD
MET_ALDH1L1	ALDH1L1	Hallmark	Kegg	GOBP	TFTGTRD	Hallmark,Kegg,GOBP,TFTGTRD
MET_B3GALT6	B3GALT6	Hallmark	Kegg	GOBP	TFTGTRD	Hallmark,Kegg,GOBP,TFTGTRD
MET_LAD1	LAD1	Hallmark			TFTGTRD	TFTGTRD
MET_ARMCX5	ARMCX5				TFTGTRD	TFTGTRD
MET_BOLL	BOLL			GOBP		Complementar
MET_UCN	UCN			GOBP		Complementar
MET_TESMIN	TESMIN			GOBP	TFTGTRD	GOBP,TFTGTRD
MET_RPL22	RPL22	Hallmark	Kegg	GOBP	TFTGTRD	Hallmark,Kegg,GOBP,TFTGTRD
MET_RNF13	RNF13			GOBP	TFTGTRD	GOBP,TFTGTRD
MET_TMUB1	TMUB1			GOBP	TFTGTRD	GOBP,TFTGTRD
MET_GNAS-AS1	GNAS-AS1				TFTGTRD	TFTGTRD
MET_TMEM164	TMEM164	Hallmark			TFTGTRD	TFTGTRD
MET_ETV7	ETV7		Kegg	GOBP	TFTGTRD	Kegg,GOBP,TFTGTRD
MET_POLK	POLK			GOBP	TFTGTRD	GOBP,TFTGTRD
GEL_FAM72D	FAM72D					Complementar
MET_CAPN10	CAPN10			GOBP	TFTGTRD	GOBP,TFTGTRD
MET_NKAP	NKAP			GOBP	TFTGTRD	GOBP,TFTGTRD
CNV_SMARCA2	SMARCA2			GOBP	TFTGTRD	GOBP,TFTGTRD
GEL_MUC15	MUC15				TFTGTRD	TFTGTRD
MET_HTRA3	HTRA3			GOBP		Complementar
MET_MYBL2	MYBL2	Hallmark		GOBP	TFTGTRD	GOBP,TFTGTRD
MET_GNB2	GNB2	Hallmark	Kegg	GOBP	TFTGTRD	Hallmark,Kegg,GOBP,TFTGTRD
MET_LRRC3B	LRRC3B					Complementar
MET_OTUB1	OTUB1			GOBP	TFTGTRD	GOBP,TFTGTRD
MET_CYHR1	CYHR1				TFTGTRD	TFTGTRD
MET_AC004080.12	AC004080.12					Complementar
MET_GNL3L	GNL3L			GOBP	TFTGTRD	GOBP,TFTGTRD
MET_FOXA2	FOXA2	Hallmark	Kegg	GOBP	TFTGTRD	Hallmark,Kegg,GOBP,TFTGTRD
MET_LHX5-AS1	LHX5-AS1					Complementar
MET_ARHGEF1	ARHGEF1		Kegg	GOBP	TFTGTRD	Kegg,GOBP,TFTGTRD
MET_ZNF182	ZNF182				TFTGTRD	TFTGTRD
MET_COL6A1	COL6A1	Hallmark	Kegg	GOBP	TFTGTRD	Hallmark,Kegg,GOBP,TFTGTRD
GEL_NEIL2	NEIL2		Kegg	GOBP	TFTGTRD	Kegg,GOBP,TFTGTRD
MET_ZNF414	ZNF414				TFTGTRD	TFTGTRD
MET_KAZALD1	KAZALD1			GOBP	TFTGTRD	GOBP,TFTGTRD
MET_ZMYND10-AS1	ZMYND10-AS1				TFTGTRD	TFTGTRD
CNV_AL158147.1	AL158147.1					Complementar
MET_AMDHD2	AMDHD2		Kegg	GOBP	TFTGTRD	Kegg,GOBP,TFTGTRD
MET_ELOVL4	ELOVL4			GOBP		Complementar
MET_NPY	NPY		Kegg	GOBP	TFTGTRD	Kegg,GOBP,TFTGTRD
CNV_AL161443.1	AL161443.1					Complementar
MET_AC025154.2	AC025154.2					Complementar
CNV_PMCHL2	PMCHL2			GOBP		Complementar
MET_SPHK2	SPHK2	Hallmark	Kegg	GOBP	TFTGTRD	Hallmark,Kegg,GOBP,TFTGTRD
MET_HOXA9	HOXA9			GOBP	TFTGTRD	GOBP,TFTGTRD
MET_PLPPR3	PLPPR3			GOBP	TFTGTRD	GOBP,TFTGTRD
MET_CD151	CD151	Hallmark		GOBP	TFTGTRD	GOBP,TFTGTRD
MET_ZNF454	ZNF454				TFTGTRD	TFTGTRD
MET_AL449423.1	AL449423.1					Complementar
MET_GRM6	GRM6		Kegg	GOBP	TFTGTRD	Kegg,GOBP,TFTGTRD
MET_C1GALT1C1	C1GALT1C1		Kegg	GOBP	TFTGTRD	Kegg,GOBP,TFTGTRD
MET_TCF12	TCF12			GOBP	TFTGTRD	GOBP,TFTGTRD
MET_ITGA9	ITGA9	Hallmark	Kegg	GOBP	TFTGTRD	Hallmark,Kegg,GOBP,TFTGTRD
MET_EXOC7	EXOC7		Kegg	GOBP	TFTGTRD	Kegg,GOBP,TFTGTRD
GEL_PGR	PGR	Hallmark	Kegg	GOBP	TFTGTRD	Hallmark,Kegg,GOBP,TFTGTRD
MET_WWC3	WWC3			GOBP	TFTGTRD	GOBP,TFTGTRD
MET_ME1	ME1	Hallmark	Kegg	GOBP	TFTGTRD	Hallmark,Kegg,GOBP,TFTGTRD
MET_TIMP2	TIMP2	Hallmark		GOBP	TFTGTRD	GOBP,TFTGTRD
MET_CLDN4	CLDN4	Hallmark	Kegg	GOBP	TFTGTRD	Hallmark,Kegg,GOBP,TFTGTRD
MET_WNT3	WNT3		Kegg	GOBP	TFTGTRD	Kegg,GOBP,TFTGTRD
MET_PEG3	PEG3	Hallmark		GOBP		Complementar
MET_ZNF41	ZNF41				TFTGTRD	TFTGTRD
MET_AC012470.1	AC012470.1					Complementar
MET_IGSF21	IGSF21			GOBP	TFTGTRD	GOBP,TFTGTRD
MET_SNX32	SNX32			GOBP	TFTGTRD	GOBP,TFTGTRD
MET_CYP1B1-AS1	CYP1B1-AS1				TFTGTRD	TFTGTRD
CNV_MTND4LP26	MTND4LP26					Complementar
MET_ADHFE1	ADHFE1			GOBP	TFTGTRD	GOBP,TFTGTRD
GEL_UBE2T	UBE2T	Hallmark		GOBP	TFTGTRD	GOBP,TFTGTRD
GEL_PFN2	PFN2	Hallmark	Kegg	GOBP	TFTGTRD	Hallmark,Kegg,GOBP,TFTGTRD
MET_AL512622.1	AL512622.1					Complementar
GEL_MTMR9	MTMR9			GOBP	TFTGTRD	GOBP,TFTGTRD
GEL_SNRPN	SNRPN			GOBP	TFTGTRD	GOBP,TFTGTRD
MET_AC004080.14	AC004080.14					Complementar
MET_NRXN1	NRXN1		Kegg	GOBP	TFTGTRD	Kegg,GOBP,TFTGTRD
MET_TMEM176A	TMEM176A	Hallmark		GOBP	TFTGTRD	GOBP,TFTGTRD
MET_ADCY4	ADCY4		Kegg	GOBP	TFTGTRD	Kegg,GOBP,TFTGTRD
GEL_DZIP1	DZIP1			GOBP	TFTGTRD	GOBP,TFTGTRD
MET_GPR12	GPR12			GOBP	TFTGTRD	GOBP,TFTGTRD
GEL_SCN8A	SCN8A	Hallmark		GOBP	TFTGTRD	GOBP,TFTGTRD
MET_TKTL2	TKTL2		Kegg			Complementar
MET_GPR83	GPR83	Hallmark	Kegg	GOBP	TFTGTRD	Hallmark,Kegg,GOBP,TFTGTRD
GEL_TTI1	TTI1			GOBP	TFTGTRD	GOBP,TFTGTRD
MET_TCF7L1	TCF7L1	Hallmark	Kegg	GOBP	TFTGTRD	Hallmark,Kegg,GOBP,TFTGTRD
GEL_KIFC1	KIFC1			GOBP	TFTGTRD	GOBP,TFTGTRD
MET_AC130466.1	AC130466.1					Complementar
GEL_STK11	STK11		Kegg	GOBP	TFTGTRD	Kegg,GOBP,TFTGTRD
CNV_FREM1	FREM1			GOBP	TFTGTRD	GOBP,TFTGTRD
MET_TOR4A	TOR4A				TFTGTRD	TFTGTRD
MET_TDGF1P2	TDGF1P2				TFTGTRD	TFTGTRD
CNV_YBX1P5	YBX1P5				TFTGTRD	TFTGTRD
MET_CADM1	CADM1	Hallmark	Kegg	GOBP	TFTGTRD	Hallmark,Kegg,GOBP,TFTGTRD
MET_ZNF214	ZNF214				TFTGTRD	TFTGTRD
MET_OLIG2	OLIG2			GOBP	TFTGTRD	GOBP,TFTGTRD
GEL_AAR2	AAR2			GOBP	TFTGTRD	GOBP,TFTGTRD
MET_TMEM132D	TMEM132D				TFTGTRD	TFTGTRD
GEL_BCL2L12	BCL2L12			GOBP	TFTGTRD	GOBP,TFTGTRD
GEL_SKA3	SKA3			GOBP	TFTGTRD	GOBP,TFTGTRD
CNV_TNIK	TNIK			GOBP	TFTGTRD	GOBP,TFTGTRD
MET_SORCS1	SORCS1			GOBP	TFTGTRD	GOBP,TFTGTRD
GEL_MRPL54	MRPL54				TFTGTRD	TFTGTRD
MET_C5orf38	C5orf38					Complementar
CNV_MIR6842	MIR6842					Complementar
MET_HCG20	HCG20				TFTGTRD	TFTGTRD
GEL_GTSE1	GTSE1		Kegg	GOBP	TFTGTRD	Kegg,GOBP,TFTGTRD
MET_KCNK12	KCNK12			GOBP	TFTGTRD	GOBP,TFTGTRD
MET_FOXC1	FOXC1	Hallmark		GOBP	TFTGTRD	GOBP,TFTGTRD
MET_F8	F8	Hallmark	Kegg	GOBP	TFTGTRD	Hallmark,Kegg,GOBP,TFTGTRD
MET_CCK	CCK	Hallmark		GOBP	TFTGTRD	GOBP,TFTGTRD
MET_AC245140.2	AC245140.2					Complementar
GEL_LINC00491	LINC00491				TFTGTRD	TFTGTRD
MET_ZNF304	ZNF304			GOBP	TFTGTRD	GOBP,TFTGTRD
MET_LAMP5-AS1	LAMP5-AS1				TFTGTRD	TFTGTRD
MET_FASTK	FASTK			GOBP	TFTGTRD	GOBP,TFTGTRD
MET_FAM229A	FAM229A				TFTGTRD	TFTGTRD
MET_CCNJ	CCNJ			GOBP	TFTGTRD	GOBP,TFTGTRD
MET_PCDH8	PCDH8			GOBP		Complementar
MET_DNAJA4	DNAJA4	Hallmark		GOBP	TFTGTRD	GOBP,TFTGTRD
MET_TSPAN2	TSPAN2			GOBP		Complementar
CNV_AC068880.2	AC068880.2					Complementar
MET_XRCC3	XRCC3	Hallmark	Kegg	GOBP	TFTGTRD	Hallmark,Kegg,GOBP,TFTGTRD
MET_TRIM29	TRIM29	Hallmark		GOBP	TFTGTRD	GOBP,TFTGTRD
GEL_ACAT1	ACAT1	Hallmark	Kegg	GOBP	TFTGTRD	Hallmark,Kegg,GOBP,TFTGTRD
MET_GPRASP2	GPRASP2				TFTGTRD	TFTGTRD
MET_GSX1	GSX1			GOBP	TFTGTRD	GOBP,TFTGTRD
GEL_EME1	EME1		Kegg	GOBP	TFTGTRD	Kegg,GOBP,TFTGTRD
MET_OTP	OTP			GOBP	TFTGTRD	GOBP,TFTGTRD
MET_RPL36A	RPL36A		Kegg	GOBP	TFTGTRD	Kegg,GOBP,TFTGTRD
MET_MORC1	MORC1			GOBP	TFTGTRD	GOBP,TFTGTRD
MET_SPATA18	SPATA18			GOBP	TFTGTRD	GOBP,TFTGTRD
GEL_HMBOX1	HMBOX1			GOBP	TFTGTRD	GOBP,TFTGTRD
MET_TPPP3	TPPP3			GOBP	TFTGTRD	GOBP,TFTGTRD
GEL_PLK1	PLK1	Hallmark	Kegg	GOBP	TFTGTRD	Hallmark,Kegg,GOBP,TFTGTRD
MET_GPR160	GPR160			GOBP	TFTGTRD	GOBP,TFTGTRD
MET_CDH8	CDH8	Hallmark		GOBP	TFTGTRD	GOBP,TFTGTRD
MET_NTSR1	NTSR1		Kegg	GOBP	TFTGTRD	Kegg,GOBP,TFTGTRD
MET_FAM217B	FAM217B				TFTGTRD	TFTGTRD
MET_RPS14	RPS14	Hallmark		GOBP	TFTGTRD	GOBP,TFTGTRD
GEL_LINC01456	LINC01456					Complementar
MET_AL365209.1	AL365209.1					Complementar
MET_TF	TF	Hallmark		GOBP	TFTGTRD	GOBP,TFTGTRD
MET_PIK3R2	PIK3R2		Kegg	GOBP	TFTGTRD	Kegg,GOBP,TFTGTRD
MET_NLRP14	NLRP14			GOBP	TFTGTRD	GOBP,TFTGTRD
MET_AC005052.1	AC005052.1					Complementar
MET_BRD3	BRD3			GOBP	TFTGTRD	GOBP,TFTGTRD
MET_KCNS2	KCNS2			GOBP	TFTGTRD	GOBP,TFTGTRD
MET_MT3	MT3	Hallmark		GOBP		Complementar
MET_RBM10	RBM10			GOBP	TFTGTRD	GOBP,TFTGTRD
CNV_TMEM97P2	TMEM97P2					Complementar
MET_AL133215.2	AL133215.2					Complementar
MET_TRIM59	TRIM59			GOBP	TFTGTRD	GOBP,TFTGTRD
MET_AC012313.8	AC012313.8					Complementar
GEL_EOLA2	EOLA2				TFTGTRD	TFTGTRD
MET_HDAC6	HDAC6	Hallmark		GOBP	TFTGTRD	GOBP,TFTGTRD
GEL_ALDH2	ALDH2	Hallmark	Kegg	GOBP	TFTGTRD	Hallmark,Kegg,GOBP,TFTGTRD
GEL_CYB5D2	CYB5D2			GOBP	TFTGTRD	GOBP,TFTGTRD
GEL_EIF2S2	EIF2S2	Hallmark		GOBP	TFTGTRD	GOBP,TFTGTRD
MUT_ARID1A	ARID1A			GOBP	TFTGTRD	GOBP,TFTGTRD
MET_EPHA7	EPHA7		Kegg	GOBP	TFTGTRD	Kegg,GOBP,TFTGTRD
MET_EBF1	EBF1				TFTGTRD	TFTGTRD
GEL_AC079160.1	AC079160.1					Complementar
MET_SPART	SPART			GOBP	TFTGTRD	GOBP,TFTGTRD
MET_KCNH3	KCNH3			GOBP	TFTGTRD	GOBP,TFTGTRD
MET_RNF207	RNF207			GOBP	TFTGTRD	GOBP,TFTGTRD
MET_ZMYM2	ZMYM2				TFTGTRD	TFTGTRD
MET_Z98880.1	Z98880.1					Complementar
MET_ZNF677	ZNF677				TFTGTRD	TFTGTRD
MET_LINC01896	LINC01896				TFTGTRD	TFTGTRD
MET_CNGA4	CNGA4		Kegg	GOBP	TFTGTRD	Kegg,GOBP,TFTGTRD
MET_UBE2A	UBE2A		Kegg	GOBP	TFTGTRD	Kegg,GOBP,TFTGTRD
MET_AC115618.1	AC115618.1					Complementar
CNV_RNU4-90P	RNU4-90P					Complementar
GEL_RAD1	RAD1	Hallmark		GOBP	TFTGTRD	GOBP,TFTGTRD
MET_LINC01201	LINC01201				TFTGTRD	TFTGTRD
MET_SLC27A6	SLC27A6		Kegg	GOBP	TFTGTRD	Kegg,GOBP,TFTGTRD
MET_ADCY2	ADCY2	Hallmark	Kegg	GOBP	TFTGTRD	Hallmark,Kegg,GOBP,TFTGTRD
MET_TUBGCP6	TUBGCP6	Hallmark		GOBP	TFTGTRD	GOBP,TFTGTRD
MET_ADRA2B	ADRA2B	Hallmark	Kegg	GOBP	TFTGTRD	Hallmark,Kegg,GOBP,TFTGTRD
MET_CAPN1	CAPN1		Kegg	GOBP	TFTGTRD	Kegg,GOBP,TFTGTRD
MET_PDE4C	PDE4C		Kegg	GOBP	TFTGTRD	Kegg,GOBP,TFTGTRD
MET_KCNMB4	KCNMB4		Kegg	GOBP	TFTGTRD	Kegg,GOBP,TFTGTRD
MET_KAAG1	KAAG1			GOBP	TFTGTRD	GOBP,TFTGTRD
MET_FFAR1	FFAR1			GOBP	TFTGTRD	GOBP,TFTGTRD
MET_PLS3	PLS3			GOBP	TFTGTRD	GOBP,TFTGTRD
MET_POLA1	POLA1	Hallmark	Kegg	GOBP	TFTGTRD	Hallmark,Kegg,GOBP,TFTGTRD
MET_AL365181.2	AL365181.2					Complementar
MET_COL4A1	COL4A1	Hallmark	Kegg	GOBP	TFTGTRD	Hallmark,Kegg,GOBP,TFTGTRD
GEL_CTC1	CTC1			GOBP	TFTGTRD	GOBP,TFTGTRD
MET_ARHGEF9	ARHGEF9	Hallmark		GOBP	TFTGTRD	GOBP,TFTGTRD
MET_SLC6A3	SLC6A3	Hallmark	Kegg	GOBP		Complementar
MET_ADCY5	ADCY5		Kegg	GOBP	TFTGTRD	Kegg,GOBP,TFTGTRD
MET_CBLN2	CBLN2			GOBP	TFTGTRD	GOBP,TFTGTRD
MET_SYT9	SYT9			GOBP	TFTGTRD	GOBP,TFTGTRD
MET_CAMK2B	CAMK2B	Hallmark	Kegg	GOBP	TFTGTRD	Hallmark,Kegg,GOBP,TFTGTRD
MET_RPL10	RPL10		Kegg	GOBP	TFTGTRD	Kegg,GOBP,TFTGTRD
MET_TNFRSF1B	TNFRSF1B	Hallmark	Kegg	GOBP	TFTGTRD	Hallmark,Kegg,GOBP,TFTGTRD
MET_LINC00894	LINC00894				TFTGTRD	TFTGTRD
MET_PLXND1	PLXND1			GOBP	TFTGTRD	GOBP,TFTGTRD
MET_AL451106.1	AL451106.1					Complementar
MET_GDI2	GDI2			GOBP	TFTGTRD	GOBP,TFTGTRD
MET_TCFL5	TCFL5			GOBP	TFTGTRD	GOBP,TFTGTRD
MET_UTP14A	UTP14A			GOBP	TFTGTRD	GOBP,TFTGTRD
GEL_ASPM	ASPM			GOBP	TFTGTRD	GOBP,TFTGTRD
MET_RASGRF2-AS1	RASGRF2-AS1				TFTGTRD	TFTGTRD
GEL_BUB1	BUB1	Hallmark	Kegg	GOBP	TFTGTRD	Hallmark,Kegg,GOBP,TFTGTRD
MET_SLC5A7	SLC5A7			GOBP	TFTGTRD	GOBP,TFTGTRD
GEL_MRGBP	MRGBP			GOBP	TFTGTRD	GOBP,TFTGTRD
MET_SCML2	SCML2			GOBP	TFTGTRD	GOBP,TFTGTRD
MET_IL17RA	IL17RA	Hallmark	Kegg	GOBP	TFTGTRD	Hallmark,Kegg,GOBP,TFTGTRD
MET_LNC-LBCS	LNC-LBCS				TFTGTRD	TFTGTRD
MET_SALL3	SALL3					Complementar
MET_CYB5R2	CYB5R2			GOBP	TFTGTRD	GOBP,TFTGTRD
MET_AC068580.1	AC068580.1					Complementar
CNV_AC104561.1	AC104561.1					Complementar
MET_AC015687.1	AC015687.1					Complementar
MET_HTR1B	HTR1B	Hallmark	Kegg	GOBP	TFTGTRD	Hallmark,Kegg,GOBP,TFTGTRD
GEL_VAMP2	VAMP2		Kegg	GOBP	TFTGTRD	Kegg,GOBP,TFTGTRD
GEL_CCNB2	CCNB2	Hallmark	Kegg	GOBP	TFTGTRD	Hallmark,Kegg,GOBP,TFTGTRD
MET_ZNF280C	ZNF280C				TFTGTRD	TFTGTRD
GEL_TG	TG	Hallmark	Kegg	GOBP	TFTGTRD	Hallmark,Kegg,GOBP,TFTGTRD
MET_GPRC5B	GPRC5B	Hallmark		GOBP	TFTGTRD	GOBP,TFTGTRD
MET_POU3F3	POU3F3			GOBP		Complementar
MET_CUX2	CUX2			GOBP	TFTGTRD	GOBP,TFTGTRD
MET_HAND2	HAND2			GOBP	TFTGTRD	GOBP,TFTGTRD
MET_FBXO5	FBXO5	Hallmark	Kegg	GOBP	TFTGTRD	Hallmark,Kegg,GOBP,TFTGTRD
MET_PAX3	PAX3	Hallmark		GOBP	TFTGTRD	GOBP,TFTGTRD
MET_DIO3	DIO3			GOBP		Complementar
MET_EME2	EME2			GOBP	TFTGTRD	GOBP,TFTGTRD
MET_TMEM215	TMEM215					Complementar
CNV_MTND4P14	MTND4P14					Complementar
MET_FOXK2	FOXK2			GOBP	TFTGTRD	GOBP,TFTGTRD
MET_ELF4	ELF4	Hallmark		GOBP	TFTGTRD	GOBP,TFTGTRD
MET_BARHL2	BARHL2			GOBP	TFTGTRD	GOBP,TFTGTRD
MET_CALML5	CALML5	Hallmark	Kegg	GOBP		Complementar
MET_AC139149.1	AC139149.1					Complementar
MET_EPHB4	EPHB4	Hallmark	Kegg	GOBP	TFTGTRD	Hallmark,Kegg,GOBP,TFTGTRD
MET_DRAP1	DRAP1			GOBP	TFTGTRD	GOBP,TFTGTRD
MET_PRAC2	PRAC2				TFTGTRD	TFTGTRD
MET_RPS15	RPS15		Kegg	GOBP	TFTGTRD	Kegg,GOBP,TFTGTRD
MET_EOLA1	EOLA1			GOBP	TFTGTRD	GOBP,TFTGTRD
MET_SLC25A20	SLC25A20	Hallmark		GOBP	TFTGTRD	GOBP,TFTGTRD
MET_SPI1	SPI1	Hallmark	Kegg	GOBP	TFTGTRD	Hallmark,Kegg,GOBP,TFTGTRD
CNV_AC011726.2	AC011726.2					Complementar
MET_EVC	EVC			GOBP	TFTGTRD	GOBP,TFTGTRD
CNV_DOK2	DOK2			GOBP	TFTGTRD	GOBP,TFTGTRD
CNV_GFM2	GFM2			GOBP	TFTGTRD	GOBP,TFTGTRD
MET_FKBP14-AS1	FKBP14-AS1				TFTGTRD	TFTGTRD
MET_NOTCH1	NOTCH1	Hallmark	Kegg	GOBP	TFTGTRD	Hallmark,Kegg,GOBP,TFTGTRD
GEL_MTBP	MTBP			GOBP	TFTGTRD	GOBP,TFTGTRD
MET_FGF22	FGF22	Hallmark	Kegg	GOBP	TFTGTRD	Hallmark,Kegg,GOBP,TFTGTRD
CNV_AC120057.3	AC120057.3					Complementar
MET_H19	H19			GOBP		Complementar
MET_MCOLN3	MCOLN3			GOBP	TFTGTRD	GOBP,TFTGTRD
MET_AC084125.1	AC084125.1					Complementar
CNV_LINC01239	LINC01239				TFTGTRD	TFTGTRD
GEL_AC012123.1	AC012123.1					Complementar
MET_ZNF132	ZNF132				TFTGTRD	TFTGTRD
MET_SLC10A4	SLC10A4			GOBP	TFTGTRD	GOBP,TFTGTRD
MET_ZCCHC13	ZCCHC13			GOBP	TFTGTRD	GOBP,TFTGTRD
MET_PRR15	PRR15				TFTGTRD	TFTGTRD
CNV_PES1P2	PES1P2				TFTGTRD	TFTGTRD
MET_PRAME	PRAME			GOBP	TFTGTRD	GOBP,TFTGTRD
MET_HSPA2	HSPA2	Hallmark	Kegg	GOBP	TFTGTRD	Hallmark,Kegg,GOBP,TFTGTRD
MET_GLRB	GLRB		Kegg	GOBP	TFTGTRD	Kegg,GOBP,TFTGTRD
MET_TSPYL2	TSPYL2	Hallmark		GOBP	TFTGTRD	GOBP,TFTGTRD
MET_KCNC4	KCNC4			GOBP	TFTGTRD	GOBP,TFTGTRD
MET_YIPF6	YIPF6	Hallmark		GOBP	TFTGTRD	GOBP,TFTGTRD
CNV_AF106564.1	AF106564.1					Complementar
MET_HOXD13	HOXD13			GOBP	TFTGTRD	GOBP,TFTGTRD
MET_MAPK4	MAPK4			GOBP	TFTGTRD	GOBP,TFTGTRD
MET_SPINT2	SPINT2	Hallmark		GOBP	TFTGTRD	GOBP,TFTGTRD
GEL_MAMSTR	MAMSTR			GOBP	TFTGTRD	GOBP,TFTGTRD
MET_BTK	BTK		Kegg	GOBP	TFTGTRD	Kegg,GOBP,TFTGTRD
MET_EGR4	EGR4			GOBP	TFTGTRD	GOBP,TFTGTRD
MET_AC004080.8	AC004080.8					Complementar
MET_USP20	USP20			GOBP	TFTGTRD	GOBP,TFTGTRD
MET_NKX2-5	NKX2-5	Hallmark		GOBP	TFTGTRD	GOBP,TFTGTRD
MET_KIF1A	KIF1A			GOBP	TFTGTRD	GOBP,TFTGTRD
GEL_CENPM	CENPM	Hallmark			TFTGTRD	TFTGTRD
CNV_AC068759.1	AC068759.1					Complementar
MET_PUF60	PUF60		Kegg	GOBP	TFTGTRD	Kegg,GOBP,TFTGTRD
MET_HNF1A-AS1	HNF1A-AS1				TFTGTRD	TFTGTRD
MET_MMP21	MMP21			GOBP		Complementar
MET_LEF1	LEF1	Hallmark	Kegg	GOBP	TFTGTRD	Hallmark,Kegg,GOBP,TFTGTRD
MET_ARL10	ARL10				TFTGTRD	TFTGTRD
MET_AC009902.2	AC009902.2					Complementar
MET_AL359182.1	AL359182.1					Complementar
MET_NFYB	NFYB	Hallmark	Kegg	GOBP	TFTGTRD	Hallmark,Kegg,GOBP,TFTGTRD
MET_TMEM132E	TMEM132E			GOBP	TFTGTRD	GOBP,TFTGTRD
GEL_LINC02560	LINC02560				TFTGTRD	TFTGTRD
GEL_AL049840.5	AL049840.5					Complementar
MET_DYNLT3	DYNLT3	Hallmark		GOBP	TFTGTRD	GOBP,TFTGTRD
MET_NTM	NTM	Hallmark		GOBP	TFTGTRD	GOBP,TFTGTRD
MET_SLC25A33	SLC25A33			GOBP	TFTGTRD	GOBP,TFTGTRD
MET_DOCK2	DOCK2	Hallmark	Kegg	GOBP	TFTGTRD	Hallmark,Kegg,GOBP,TFTGTRD
MET_KNDC1	KNDC1			GOBP	TFTGTRD	GOBP,TFTGTRD
GEL_CDC6	CDC6	Hallmark	Kegg	GOBP	TFTGTRD	Hallmark,Kegg,GOBP,TFTGTRD
MET_NHS	NHS			GOBP	TFTGTRD	GOBP,TFTGTRD
CNV_AL135923.1	AL135923.1					Complementar
MET_SYTL4	SYTL4			GOBP	TFTGTRD	GOBP,TFTGTRD
MET_NPY2R	NPY2R		Kegg	GOBP	TFTGTRD	Kegg,GOBP,TFTGTRD
MET_SOWAHC	SOWAHC	Hallmark			TFTGTRD	TFTGTRD
MET_TLNRD1	TLNRD1				TFTGTRD	TFTGTRD
MET_PROSER2	PROSER2				TFTGTRD	TFTGTRD
MET_GNAS	GNAS	Hallmark	Kegg	GOBP	TFTGTRD	Hallmark,Kegg,GOBP,TFTGTRD
MET_TAF1	TAF1		Kegg	GOBP	TFTGTRD	Kegg,GOBP,TFTGTRD
MET_MESTIT1	MESTIT1				TFTGTRD	TFTGTRD
MET_HMG20B	HMG20B			GOBP	TFTGTRD	GOBP,TFTGTRD
MET_OBSL1	OBSL1			GOBP	TFTGTRD	GOBP,TFTGTRD
MET_CMC4	CMC4				TFTGTRD	TFTGTRD
MET_SYT6	SYT6			GOBP	TFTGTRD	GOBP,TFTGTRD
MET_ARMCX5-GPRASP2	ARMCX5-GPRASP2			GOBP	TFTGTRD	GOBP,TFTGTRD
GEL_KIF23	KIF23	Hallmark		GOBP	TFTGTRD	GOBP,TFTGTRD
MET_CHST8	CHST8	Hallmark		GOBP	TFTGTRD	GOBP,TFTGTRD
CNV_ATP5PDP3	ATP5PDP3					Complementar
MET_EIF5A	EIF5A	Hallmark		GOBP	TFTGTRD	GOBP,TFTGTRD
GEL_YTHDC2	YTHDC2			GOBP	TFTGTRD	GOBP,TFTGTRD
CNV_ANKRD31	ANKRD31			GOBP	TFTGTRD	GOBP,TFTGTRD
MET_ZBTB16	ZBTB16	Hallmark	Kegg	GOBP	TFTGTRD	Hallmark,Kegg,GOBP,TFTGTRD
MET_PYY	PYY			GOBP	TFTGTRD	GOBP,TFTGTRD
MET_PPDPF	PPDPF				TFTGTRD	TFTGTRD
MET_CBLN4	CBLN4			GOBP		Complementar
MET_GAS2L1	GAS2L1			GOBP	TFTGTRD	GOBP,TFTGTRD
MET_GALNT17	GALNT17		Kegg	GOBP		Complementar
GEL_CENPF	CENPF	Hallmark		GOBP	TFTGTRD	GOBP,TFTGTRD
MET_ERICH1	ERICH1				TFTGTRD	TFTGTRD
MET_LHX6	LHX6			GOBP	TFTGTRD	GOBP,TFTGTRD
MET_APLP1	APLP1	Hallmark		GOBP	TFTGTRD	GOBP,TFTGTRD
CNV_RNU6-1073P	RNU6-1073P				TFTGTRD	TFTGTRD
MET_SOHLH2	SOHLH2			GOBP	TFTGTRD	GOBP,TFTGTRD
CNV_AC107959.2	AC107959.2					Complementar
MET_EOMES	EOMES	Hallmark		GOBP	TFTGTRD	GOBP,TFTGTRD
MET_DENND3	DENND3			GOBP	TFTGTRD	GOBP,TFTGTRD
MET_AC106707.1	AC106707.1					Complementar
MET_SLC13A5	SLC13A5			GOBP	TFTGTRD	GOBP,TFTGTRD
MET_NALCN	NALCN			GOBP	TFTGTRD	GOBP,TFTGTRD
MET_PCDHAC2	PCDHAC2			GOBP	TFTGTRD	GOBP,TFTGTRD
MET_AC010223.1	AC010223.1					Complementar
MET_MEST	MEST	Hallmark		GOBP	TFTGTRD	GOBP,TFTGTRD
MET_GABRA2	GABRA2		Kegg	GOBP	TFTGTRD	Kegg,GOBP,TFTGTRD
GEL_CKS2	CKS2	Hallmark		GOBP	TFTGTRD	GOBP,TFTGTRD
CNV_AC022039.1	AC022039.1					Complementar
GEL_DCAF13	DCAF13			GOBP	TFTGTRD	GOBP,TFTGTRD
MET_KLHDC7B	KLHDC7B					Complementar
MET_MGAT4B	MGAT4B		Kegg	GOBP	TFTGTRD	Kegg,GOBP,TFTGTRD
MET_AC022784.1	AC022784.1					Complementar
MET_NT5C2	NT5C2		Kegg	GOBP	TFTGTRD	Kegg,GOBP,TFTGTRD
MET_MIR675	MIR675			GOBP		Complementar
MET_DNALI1	DNALI1		Kegg		TFTGTRD	TFTGTRD
MET_DPYS	DPYS		Kegg	GOBP	TFTGTRD	Kegg,GOBP,TFTGTRD
MET_PAK5	PAK5		Kegg	GOBP	TFTGTRD	Kegg,GOBP,TFTGTRD
MET_CANT1	CANT1	Hallmark	Kegg	GOBP	TFTGTRD	Hallmark,Kegg,GOBP,TFTGTRD
GEL_AUNIP	AUNIP			GOBP	TFTGTRD	GOBP,TFTGTRD
MET_PLP2	PLP2			GOBP	TFTGTRD	GOBP,TFTGTRD
MET_SREBF1	SREBF1		Kegg	GOBP	TFTGTRD	Kegg,GOBP,TFTGTRD
MET_AC062037.3	AC062037.3					Complementar
GEL_KIF2C	KIF2C	Hallmark		GOBP	TFTGTRD	GOBP,TFTGTRD
MET_SCAP	SCAP			GOBP	TFTGTRD	GOBP,TFTGTRD
MET_MUC1	MUC1	Hallmark		GOBP	TFTGTRD	GOBP,TFTGTRD
MET_SLITRK5	SLITRK5			GOBP		Complementar
GEL_UBE2V1	UBE2V1			GOBP	TFTGTRD	GOBP,TFTGTRD
MET_FERD3L	FERD3L			GOBP		Complementar
MET_CNTFR	CNTFR	Hallmark	Kegg	GOBP	TFTGTRD	Hallmark,Kegg,GOBP,TFTGTRD
MET_GPR6	GPR6			GOBP	TFTGTRD	GOBP,TFTGTRD
MET_OPHN1	OPHN1	Hallmark		GOBP	TFTGTRD	GOBP,TFTGTRD
MET_CETN1	CETN1			GOBP	TFTGTRD	GOBP,TFTGTRD
MET_CIAO2B	CIAO2B			GOBP	TFTGTRD	GOBP,TFTGTRD
GEL_MCM10	MCM10			GOBP	TFTGTRD	GOBP,TFTGTRD
MET_MEG3	MEG3			GOBP	TFTGTRD	GOBP,TFTGTRD
MET_LEP	LEP	Hallmark	Kegg	GOBP		Complementar
MUT_PTEN	PTEN	Hallmark	Kegg	GOBP	TFTGTRD	Hallmark,Kegg,GOBP,TFTGTRD
CNV_AC009435.1	AC009435.1					Complementar
GEL_LINC02438	LINC02438					Complementar
MET_EFS	EFS	Hallmark		GOBP		Complementar
CNV_AC012119.1	AC012119.1					Complementar
MET_HOXD12	HOXD12			GOBP	TFTGTRD	GOBP,TFTGTRD
MET_AC095060.1	AC095060.1					Complementar
MET_LINC01664	LINC01664				TFTGTRD	TFTGTRD
MET_AC135586.2	AC135586.2					Complementar
CNV_AC093278.2	AC093278.2					Complementar
MET_NXN	NXN			GOBP	TFTGTRD	GOBP,TFTGTRD
MET_PPP1R3B	PPP1R3B		Kegg	GOBP	TFTGTRD	Kegg,GOBP,TFTGTRD
MET_GRIK2	GRIK2		Kegg	GOBP	TFTGTRD	Kegg,GOBP,TFTGTRD
MET_FAM3B	FAM3B			GOBP	TFTGTRD	GOBP,TFTGTRD
GEL_TTK	TTK	Hallmark	Kegg	GOBP	TFTGTRD	Hallmark,Kegg,GOBP,TFTGTRD
MET_NPY5R	NPY5R	Hallmark	Kegg	GOBP	TFTGTRD	Hallmark,Kegg,GOBP,TFTGTRD
MET_DOK1	DOK1			GOBP	TFTGTRD	GOBP,TFTGTRD
MET_LHX2	LHX2	Hallmark		GOBP	TFTGTRD	GOBP,TFTGTRD
MET_ZNF667-AS1	ZNF667-AS1				TFTGTRD	TFTGTRD
CNV_CHMP7	CHMP7			GOBP	TFTGTRD	GOBP,TFTGTRD
MET_TMEM266	TMEM266				TFTGTRD	TFTGTRD
MET_MOS	MOS		Kegg	GOBP		Complementar
GEL_BIRC5	BIRC5	Hallmark	Kegg	GOBP	TFTGTRD	Hallmark,Kegg,GOBP,TFTGTRD
MET_AC079594.1	AC079594.1					Complementar
MET_LTBP2	LTBP2	Hallmark		GOBP	TFTGTRD	GOBP,TFTGTRD
MET_SMPD3	SMPD3		Kegg	GOBP	TFTGTRD	Kegg,GOBP,TFTGTRD
GEL_HROB	HROB			GOBP	TFTGTRD	GOBP,TFTGTRD
MET_RASGRF1	RASGRF1		Kegg	GOBP	TFTGTRD	Kegg,GOBP,TFTGTRD
MET_DPYSL4	DPYSL4	Hallmark		GOBP	TFTGTRD	GOBP,TFTGTRD
MET_CHTF18	CHTF18			GOBP	TFTGTRD	GOBP,TFTGTRD
MET_PRKCB	PRKCB	Hallmark	Kegg	GOBP	TFTGTRD	Hallmark,Kegg,GOBP,TFTGTRD
MET_PTGDR	PTGDR		Kegg	GOBP		Complementar
MET_DTX1	DTX1	Hallmark	Kegg	GOBP	TFTGTRD	Hallmark,Kegg,GOBP,TFTGTRD
MET_FUZ	FUZ			GOBP	TFTGTRD	GOBP,TFTGTRD
CNV_AC026355.4	AC026355.4					Complementar
MET_TFAP2E-AS1	TFAP2E-AS1				TFTGTRD	TFTGTRD
MET_EIF5A2	EIF5A2			GOBP	TFTGTRD	GOBP,TFTGTRD
MET_PTPRT	PTPRT			GOBP	TFTGTRD	GOBP,TFTGTRD
MET_TBX4	TBX4			GOBP	TFTGTRD	GOBP,TFTGTRD
MET_TMCO3	TMCO3			GOBP	TFTGTRD	GOBP,TFTGTRD
MET_PXMP2	PXMP2	Hallmark	Kegg		TFTGTRD	TFTGTRD
MET_AC090607.3	AC090607.3					Complementar
MUT_RYR2	RYR2	Hallmark	Kegg	GOBP	TFTGTRD	Hallmark,Kegg,GOBP,TFTGTRD
MET_TAFA2	TAFA2			GOBP	TFTGTRD	GOBP,TFTGTRD
GEL_IDNK	IDNK			GOBP	TFTGTRD	GOBP,TFTGTRD
MET_LACTB2	LACTB2			GOBP	TFTGTRD	GOBP,TFTGTRD
MET_KRBOX4	KRBOX4				TFTGTRD	TFTGTRD
GEL_SARAF	SARAF			GOBP	TFTGTRD	GOBP,TFTGTRD
GEL_MCM8	MCM8			GOBP	TFTGTRD	GOBP,TFTGTRD
MET_COL9A2	COL9A2			GOBP	TFTGTRD	GOBP,TFTGTRD
MET_KCNT2	KCNT2			GOBP	TFTGTRD	GOBP,TFTGTRD
GEL_COX7B2	COX7B2		Kegg	GOBP		Complementar
MET_ACTL6B	ACTL6B			GOBP	TFTGTRD	GOBP,TFTGTRD
MET_LOXL3	LOXL3			GOBP	TFTGTRD	GOBP,TFTGTRD
MET_EMD	EMD		Kegg	GOBP	TFTGTRD	Kegg,GOBP,TFTGTRD
MET_FNDC11	FNDC11				TFTGTRD	TFTGTRD
MET_CASKIN2	CASKIN2				TFTGTRD	TFTGTRD
MET_GCM2	GCM2			GOBP		Complementar
MET_MIR4259	MIR4259				TFTGTRD	TFTGTRD
MET_ANKLE1	ANKLE1			GOBP	TFTGTRD	GOBP,TFTGTRD
MET_RGS17	RGS17			GOBP	TFTGTRD	GOBP,TFTGTRD
MET_RPL12P47	RPL12P47					Complementar
MET_AC008567.2	AC008567.2					Complementar
MET_FTSJ1	FTSJ1			GOBP	TFTGTRD	GOBP,TFTGTRD
MET_UBALD1	UBALD1				TFTGTRD	TFTGTRD
MET_REM1	REM1			GOBP	TFTGTRD	GOBP,TFTGTRD
MUT_APOB	APOB			GOBP	TFTGTRD	GOBP,TFTGTRD
MET_PLD6	PLD6			GOBP	TFTGTRD	GOBP,TFTGTRD
MET_EMX2OS	EMX2OS				TFTGTRD	TFTGTRD
MET_SPON1	SPON1	Hallmark		GOBP	TFTGTRD	GOBP,TFTGTRD
GEL_CSE1L	CSE1L	Hallmark		GOBP	TFTGTRD	GOBP,TFTGTRD
MET_AC097724.1	AC097724.1					Complementar
MET_KCNG1	KCNG1			GOBP	TFTGTRD	GOBP,TFTGTRD
GEL_ACTL6A	ACTL6A			GOBP	TFTGTRD	GOBP,TFTGTRD
MET_IDS	IDS	Hallmark	Kegg	GOBP	TFTGTRD	Hallmark,Kegg,GOBP,TFTGTRD
CNV_AKAP8P1	AKAP8P1				TFTGTRD	TFTGTRD
CNV_AC011008.2	AC011008.2					Complementar
GEL_ATAD2	ATAD2	Hallmark		GOBP	TFTGTRD	GOBP,TFTGTRD
MET_SH3KBP1	SH3KBP1		Kegg	GOBP	TFTGTRD	Kegg,GOBP,TFTGTRD
MET_TAZ	TAZ					Complementar
MET_GSE1	GSE1				TFTGTRD	TFTGTRD
MET_OLFML2B	OLFML2B			GOBP	TFTGTRD	GOBP,TFTGTRD
MET_ADD2	ADD2	Hallmark		GOBP	TFTGTRD	GOBP,TFTGTRD
MET_EPB41L4A-AS1	EPB41L4A-AS1				TFTGTRD	TFTGTRD
CNV_AC087854.1	AC087854.1					Complementar
GEL_DVL3	DVL3		Kegg	GOBP	TFTGTRD	Kegg,GOBP,TFTGTRD
CNV_CLEC10A	CLEC10A			GOBP	TFTGTRD	GOBP,TFTGTRD
CNV_AL136366.1	AL136366.1					Complementar
MET_MTCP1	MTCP1			GOBP	TFTGTRD	GOBP,TFTGTRD
MET_FRMPD4	FRMPD4			GOBP	TFTGTRD	GOBP,TFTGTRD
CNV_AC021613.2	AC021613.2					Complementar
CNV_MIR101-2	MIR101-2			GOBP		Complementar
MET_TCERG1L	TCERG1L					Complementar
MET_ADARB2	ADARB2			GOBP	TFTGTRD	GOBP,TFTGTRD
MET_JOSD1	JOSD1			GOBP	TFTGTRD	GOBP,TFTGTRD
MET_KCNQ1DN	KCNQ1DN					Complementar
MUT_MUC16	MUC16			GOBP	TFTGTRD	GOBP,TFTGTRD
MET_BRSK2	BRSK2			GOBP	TFTGTRD	GOBP,TFTGTRD
MET_ZBTB33	ZBTB33			GOBP	TFTGTRD	GOBP,TFTGTRD
MET_ZIM2	ZIM2			GOBP		Complementar
MET_SLC1A4	SLC1A4	Hallmark		GOBP	TFTGTRD	GOBP,TFTGTRD
MET_BCL2	BCL2	Hallmark	Kegg	GOBP	TFTGTRD	Hallmark,Kegg,GOBP,TFTGTRD
MET_ARMCX4	ARMCX4				TFTGTRD	TFTGTRD
GEL_ZNF639	ZNF639	Hallmark		GOBP	TFTGTRD	GOBP,TFTGTRD
MET_CDO1	CDO1	Hallmark	Kegg	GOBP	TFTGTRD	Hallmark,Kegg,GOBP,TFTGTRD
GEL_PRKCI	PRKCI		Kegg	GOBP	TFTGTRD	Kegg,GOBP,TFTGTRD
MET_TTC22	TTC22				TFTGTRD	TFTGTRD
MET_NINL	NINL			GOBP	TFTGTRD	GOBP,TFTGTRD
MET_CDKL5	CDKL5			GOBP	TFTGTRD	GOBP,TFTGTRD
MET_SPDYA	SPDYA		Kegg	GOBP	TFTGTRD	Kegg,GOBP,TFTGTRD
GEL_MGAT4C	MGAT4C			GOBP	TFTGTRD	GOBP,TFTGTRD
CNV_BCL9P1	BCL9P1					Complementar
MET_RIC3	RIC3			GOBP	TFTGTRD	GOBP,TFTGTRD
MET_VBP1	VBP1	Hallmark		GOBP	TFTGTRD	GOBP,TFTGTRD
MET_AMMECR1	AMMECR1	Hallmark			TFTGTRD	TFTGTRD
MUT_PKHD1L1	PKHD1L1			GOBP	TFTGTRD	GOBP,TFTGTRD
MET_MSX1	MSX1	Hallmark		GOBP	TFTGTRD	GOBP,TFTGTRD
GEL_CCNB1	CCNB1		Kegg	GOBP	TFTGTRD	Kegg,GOBP,TFTGTRD
GEL_TOP2A	TOP2A	Hallmark		GOBP	TFTGTRD	GOBP,TFTGTRD
MET_AC119427.1	AC119427.1					Complementar
MET_SNHG18	SNHG18				TFTGTRD	TFTGTRD
MET_AC104407.1	AC104407.1					Complementar
MET_HCRTR2	HCRTR2		Kegg	GOBP		Complementar
MET_LVRN	LVRN			GOBP	TFTGTRD	GOBP,TFTGTRD
CNV_ELP5	ELP5			GOBP	TFTGTRD	GOBP,TFTGTRD
MET_OLFM1	OLFM1	Hallmark		GOBP	TFTGTRD	GOBP,TFTGTRD
MET_LRBA	LRBA			GOBP	TFTGTRD	GOBP,TFTGTRD
MET_AC091138.1	AC091138.1					Complementar
MET_RTN2	RTN2			GOBP	TFTGTRD	GOBP,TFTGTRD
MET_RAX	RAX			GOBP	TFTGTRD	GOBP,TFTGTRD
MET_SCML1	SCML1			GOBP	TFTGTRD	GOBP,TFTGTRD
MET_WDR44	WDR44				TFTGTRD	TFTGTRD
CNV_AC091185.2	AC091185.2					Complementar
MET_WNK3	WNK3			GOBP	TFTGTRD	GOBP,TFTGTRD
MET_LINC00471	LINC00471				TFTGTRD	TFTGTRD
MET_HAND2-AS1	HAND2-AS1				TFTGTRD	TFTGTRD
MET_REEP6	REEP6	Hallmark		GOBP	TFTGTRD	GOBP,TFTGTRD
MET_RNF4	RNF4	Hallmark		GOBP	TFTGTRD	GOBP,TFTGTRD
MET_TP53I11	TP53I11			GOBP	TFTGTRD	GOBP,TFTGTRD
MET_PHYHIPL	PHYHIPL				TFTGTRD	TFTGTRD
MET_ZNF511	ZNF511				TFTGTRD	TFTGTRD
MET_AR	AR	Hallmark	Kegg	GOBP	TFTGTRD	Hallmark,Kegg,GOBP,TFTGTRD
MET_C3orf85	C3orf85				TFTGTRD	TFTGTRD
GEL_KRTAP4-1	KRTAP4-1				TFTGTRD	TFTGTRD
MET_DLG3	DLG3			GOBP	TFTGTRD	GOBP,TFTGTRD
MET_SEPTIN11	SEPTIN11			GOBP	TFTGTRD	GOBP,TFTGTRD
MET_HOXB1	HOXB1	Hallmark		GOBP		Complementar
MET_ESYT3	ESYT3			GOBP	TFTGTRD	GOBP,TFTGTRD
MET_RPS6KA3	RPS6KA3	Hallmark	Kegg	GOBP	TFTGTRD	Hallmark,Kegg,GOBP,TFTGTRD
MET_LTBP3	LTBP3			GOBP	TFTGTRD	GOBP,TFTGTRD
MET_BAIAP3	BAIAP3			GOBP	TFTGTRD	GOBP,TFTGTRD
MET_PRKCZ	PRKCZ		Kegg	GOBP	TFTGTRD	Kegg,GOBP,TFTGTRD
CNV_SNRPCP15	SNRPCP15					Complementar
CNV_RPL23AP57	RPL23AP57					Complementar
GEL_FAM72A	FAM72A				TFTGTRD	TFTGTRD
MET_GRIK1	GRIK1		Kegg	GOBP	TFTGTRD	Kegg,GOBP,TFTGTRD
MET_EN1	EN1			GOBP	TFTGTRD	GOBP,TFTGTRD
MET_AL049692.6	AL049692.6					Complementar
MET_PRPS2	PRPS2	Hallmark	Kegg	GOBP	TFTGTRD	Hallmark,Kegg,GOBP,TFTGTRD
MET_OPRM1	OPRM1		Kegg	GOBP	TFTGTRD	Kegg,GOBP,TFTGTRD
MET_ISG15	ISG15	Hallmark	Kegg	GOBP	TFTGTRD	Hallmark,Kegg,GOBP,TFTGTRD
MET_KLF6	KLF6	Hallmark		GOBP	TFTGTRD	GOBP,TFTGTRD
GEL_MELK	MELK	Hallmark		GOBP	TFTGTRD	GOBP,TFTGTRD
MET_NKX2-1	NKX2-1			GOBP	TFTGTRD	GOBP,TFTGTRD
MET_TMLHE	TMLHE		Kegg	GOBP	TFTGTRD	Kegg,GOBP,TFTGTRD
CNV_NKX2-6	NKX2-6			GOBP	TFTGTRD	GOBP,TFTGTRD
MET_PIWIL4	PIWIL4		Kegg	GOBP	TFTGTRD	Kegg,GOBP,TFTGTRD
MET_CCDC181	CCDC181				TFTGTRD	TFTGTRD
MET_WNT5A	WNT5A	Hallmark	Kegg	GOBP	TFTGTRD	Hallmark,Kegg,GOBP,TFTGTRD
MET_USHBP1	USHBP1				TFTGTRD	TFTGTRD
MET_OVOL1	OVOL1			GOBP	TFTGTRD	GOBP,TFTGTRD
MET_GPM6A	GPM6A			GOBP	TFTGTRD	GOBP,TFTGTRD
GEL_RFC2	RFC2	Hallmark	Kegg	GOBP	TFTGTRD	Hallmark,Kegg,GOBP,TFTGTRD
MET_RHPN1	RHPN1			GOBP	TFTGTRD	GOBP,TFTGTRD
MET_ALPP	ALPP		Kegg	GOBP		Complementar
MET_RUNX3	RUNX3			GOBP	TFTGTRD	GOBP,TFTGTRD
GEL_CEP55	CEP55			GOBP	TFTGTRD	GOBP,TFTGTRD
CNV_AC138832.1	AC138832.1					Complementar
MET_DYRK1B	DYRK1B			GOBP	TFTGTRD	GOBP,TFTGTRD
GEL_MAGEA6	MAGEA6			GOBP		Complementar
MET_AC005906.2	AC005906.2					Complementar
MET_LRR1	LRR1			GOBP	TFTGTRD	GOBP,TFTGTRD
MET_MIR4500HG	MIR4500HG				TFTGTRD	TFTGTRD
GEL_E2F2	E2F2	Hallmark	Kegg	GOBP	TFTGTRD	Hallmark,Kegg,GOBP,TFTGTRD
MET_EFNB1	EFNB1		Kegg	GOBP	TFTGTRD	Kegg,GOBP,TFTGTRD
MET_WNT7B	WNT7B		Kegg	GOBP	TFTGTRD	Kegg,GOBP,TFTGTRD
MET_ANP32B	ANP32B			GOBP	TFTGTRD	GOBP,TFTGTRD
MET_HOXC10	HOXC10	Hallmark		GOBP	TFTGTRD	GOBP,TFTGTRD
MET_IRX4	IRX4			GOBP	TFTGTRD	GOBP,TFTGTRD
MET_LHX1	LHX1			GOBP	TFTGTRD	GOBP,TFTGTRD
MET_AL021395.1	AL021395.1					Complementar
MET_HOXC-AS3	HOXC-AS3				TFTGTRD	TFTGTRD
MET_FOXD2-AS1	FOXD2-AS1					Complementar
CNV_MAP1B	MAP1B	Hallmark		GOBP	TFTGTRD	GOBP,TFTGTRD
MET_GATA6	GATA6			GOBP	TFTGTRD	GOBP,TFTGTRD
MET_ETV7-AS1	ETV7-AS1				TFTGTRD	TFTGTRD
MET_INHA	INHA	Hallmark		GOBP	TFTGTRD	GOBP,TFTGTRD
CNV_UTP15	UTP15			GOBP	TFTGTRD	GOBP,TFTGTRD
MET_WHRN	WHRN			GOBP	TFTGTRD	GOBP,TFTGTRD
CNV_FAM169A	FAM169A				TFTGTRD	TFTGTRD
MET_CELSR1	CELSR1	Hallmark		GOBP	TFTGTRD	GOBP,TFTGTRD
GEL_NCAPG	NCAPG			GOBP	TFTGTRD	GOBP,TFTGTRD
MET_AL645608.1	AL645608.1					Complementar
MET_TRH	TRH			GOBP	TFTGTRD	GOBP,TFTGTRD
MET_SFTA3	SFTA3			GOBP	TFTGTRD	GOBP,TFTGTRD
MET_PCSK4	PCSK4	Hallmark		GOBP	TFTGTRD	GOBP,TFTGTRD
MET_AP000894.2	AP000894.2					Complementar
GEL_XRCC2	XRCC2		Kegg	GOBP	TFTGTRD	Kegg,GOBP,TFTGTRD
MET_AC009879.4	AC009879.4					Complementar
MET_KLHL17	KLHL17			GOBP	TFTGTRD	GOBP,TFTGTRD
MET_HOXA11-AS	HOXA11-AS			GOBP	TFTGTRD	GOBP,TFTGTRD
GEL_KIF4A	KIF4A	Hallmark		GOBP	TFTGTRD	GOBP,TFTGTRD
MET_EGR3	EGR3	Hallmark		GOBP	TFTGTRD	GOBP,TFTGTRD
MET_NDN	NDN			GOBP	TFTGTRD	GOBP,TFTGTRD
MET_C11orf68	C11orf68				TFTGTRD	TFTGTRD
MET_MIER3	MIER3			GOBP	TFTGTRD	GOBP,TFTGTRD
CNV_AC041005.1	AC041005.1					Complementar
MET_AC097468.2	AC097468.2					Complementar
MET_ADSS1	ADSS1		Kegg	GOBP	TFTGTRD	Kegg,GOBP,TFTGTRD
MET_ST8SIA2	ST8SIA2			GOBP	TFTGTRD	GOBP,TFTGTRD
MET_G6PD	G6PD	Hallmark	Kegg	GOBP	TFTGTRD	Hallmark,Kegg,GOBP,TFTGTRD
MET_HOXA11	HOXA11			GOBP	TFTGTRD	GOBP,TFTGTRD
MET_SOX17	SOX17		Kegg	GOBP		Complementar
MET_PCAT1	PCAT1					Complementar
MET_ZNF667	ZNF667				TFTGTRD	TFTGTRD
MET_GABRE	GABRE		Kegg	GOBP	TFTGTRD	Kegg,GOBP,TFTGTRD
MET_KCNA5	KCNA5			GOBP	TFTGTRD	GOBP,TFTGTRD
MET_TSSK3	TSSK3			GOBP	TFTGTRD	GOBP,TFTGTRD
MET_ADCY8	ADCY8		Kegg	GOBP	TFTGTRD	Kegg,GOBP,TFTGTRD
MET_MKX	MKX			GOBP	TFTGTRD	GOBP,TFTGTRD
MET_SMC1B	SMC1B		Kegg	GOBP	TFTGTRD	Kegg,GOBP,TFTGTRD
MET_SIX6	SIX6			GOBP		Complementar
MET_TRPC4AP	TRPC4AP			GOBP	TFTGTRD	GOBP,TFTGTRD
GEL_ANLN	ANLN	Hallmark		GOBP	TFTGTRD	GOBP,TFTGTRD
MET_ZNF318	ZNF318			GOBP	TFTGTRD	GOBP,TFTGTRD
MET_AP000251.1	AP000251.1					Complementar
MET_ENTPD8	ENTPD8		Kegg	GOBP	TFTGTRD	Kegg,GOBP,TFTGTRD
MET_ZNF148	ZNF148			GOBP	TFTGTRD	GOBP,TFTGTRD
MET_PC	PC	Hallmark	Kegg	GOBP	TFTGTRD	Hallmark,Kegg,GOBP,TFTGTRD
GEL_DLGAP5	DLGAP5	Hallmark		GOBP	TFTGTRD	GOBP,TFTGTRD
CNV_RPS27AP14	RPS27AP14					Complementar
MET_LPAR2	LPAR2		Kegg	GOBP	TFTGTRD	Kegg,GOBP,TFTGTRD
CNV_KRT18P45	KRT18P45				TFTGTRD	TFTGTRD
MET_SPAG6	SPAG6			GOBP	TFTGTRD	GOBP,TFTGTRD
MET_ACHE	ACHE	Hallmark	Kegg	GOBP	TFTGTRD	Hallmark,Kegg,GOBP,TFTGTRD
MET_TRIM14	TRIM14	Hallmark		GOBP	TFTGTRD	GOBP,TFTGTRD
MET_MEIS1	MEIS1	Hallmark		GOBP	TFTGTRD	GOBP,TFTGTRD
MET_P2RY2	P2RY2	Hallmark	Kegg	GOBP	TFTGTRD	Hallmark,Kegg,GOBP,TFTGTRD
MET_SYNDIG1	SYNDIG1			GOBP		Complementar
MET_EPHX3	EPHX3			GOBP	TFTGTRD	GOBP,TFTGTRD
MET_MATK	MATK			GOBP	TFTGTRD	GOBP,TFTGTRD
MET_HOXA13	HOXA13			GOBP	TFTGTRD	GOBP,TFTGTRD
MET_GABBR2	GABBR2		Kegg	GOBP	TFTGTRD	Kegg,GOBP,TFTGTRD
[truncated: 189 more rows]

## Sheet: Legend
In our setting, the sign of the correlation value (Tables 1 and 2) indicates the direction of association. For example, if Gene A shows a strong positive correlation, samples with elevated Gene A expression tend to exhibit higher mutational signature
CNV	copy number variation
GEL	gene expression level (fpkm)
MET	methylation level
MUT	mutation
